# Supplementary material for: Contrasting genetic diversity between Planchonella obovata sensu lato (Sapotaceae) on old continental and young oceanic island populations in Japan
Source: PLoS One. 2022 Sep 2;17(9):e0273871. doi: 10.1371/journal.pone.0273871 (PMC9439235; doi:10.1371/journal.pone.0273871)
Supplement: S1 Data — (XLSX) [file pone.0273871.s002.xlsx]

## Sheet: Planchonella_SSR
SampleName	Population	Structure_All	Structure_dubia	Po016a	Po016b	Po017a	Po017b	Po182a	Po182b	Po267a	Po267b	Po352a	Po352b	Po419a	Po419b	Po564a	Po564b	Po587a	Po587b	Po116a	Po116b	Po188a	Po188b	Po506a	Po506b
m122po	MM	Use		149	157	116	116	271	271	338	342	216	216	221	221	134	140	183	194	106	108	186	196	191	191
m125po	MM	Use		157	159	116	120	267	271	336	338	216	218	221	221	136	138	183	183	106	108	184	184	191	191
m126po	MM	Use		155	157	116	116	261	269	340	342	216	216	221	221	138	138	183	183	104	106	184	186	191	191
m128po	MM	Use		155	155	116	120	269	271	338	342	212	216	221	221	136	138	188	190	106	108	0	0	188	191
m130po	MM	Use		157	159	116	116	261	265	342	342	216	216	221	221	138	142	183	183	104	104	184	184	191	191
m131po	MM	Use		155	155	116	120	265	265	342	342	216	220	221	221	132	132	0	0	106	106	186	186	191	191
m134po	MM	Use		155	155	120	120	265	271	338	342	216	218	208	221	138	144	188	188	104	106	196	196	194	200
m137po	MM	Use		155	157	116	130	261	267	338	342	216	216	221	221	130	132	183	188	106	108	186	188	188	191
m139po	MM	Use		155	157	122	122	265	271	336	338	216	216	208	221	142	142	185	188	0	0	185	196	191	191
m141po	MM	Use		155	157	116	122	271	271	338	340	216	216	221	221	138	142	183	188	0	0	184	196	191	212
m144po	MM	Use		155	157	116	120	267	271	342	342	216	216	221	221	140	142	183	188	106	108	186	204	188	212
m146po	MM	Use		157	157	116	116	265	269	338	342	212	216	221	221	130	142	183	185	106	110	186	200	188	191
m148po	MM	Use		155	155	116	122	261	261	336	340	216	218	208	224	142	142	185	188	104	104	184	186	191	191
m151po	MM	Use		155	157	116	116	265	271	338	342	216	218	221	221	134	136	183	188	100	106	196	200	191	191
m152po	MM	Use		153	157	116	116	261	271	336	342	214	216	221	221	134	136	183	183	104	106	186	203	191	191
m154po	MM	Use		155	157	116	116	267	271	338	342	216	216	221	221	130	136	185	188	104	104	184	184	188	191
m155po	MM	Use		155	157	116	116	261	265	338	340	216	216	221	221	138	140	188	188	104	106	184	186	191	224
m156po	MM	Use		155	159	116	116	265	271	338	342	216	216	221	221	136	142	185	188	100	104	184	186	191	191
m158po	MM	Use		149	155	116	116	261	271	338	342	216	216	221	221	134	134	183	188	100	100	186	186	191	191
m163po	MM	Use		155	155	116	116	271	271	338	342	216	216	221	221	136	142	185	186	100	106	184	186	191	224
m168po	MM	Use		155	157	116	116	265	271	336	338	216	216	221	221	138	138	183	185	106	108	186	186	191	212
m169po	MM	Use		153	157	116	120	261	285	338	338	216	216	221	221	136	138	185	185	104	108	184	196	191	212
m170po	MM	Use		157	159	122	122	269	271	342	342	212	216	221	221	130	138	183	188	100	106	184	186	185	191
m171po	MM	Use		155	159	122	122	261	265	340	342	216	216	221	221	132	142	183	183	100	106	184	186	191	212
m172po	MM	Use		155	157	116	116	261	271	340	342	216	216	221	221	138	142	185	185	100	106	186	188	191	191
m176po	MM	Use		157	161	116	116	271	285	338	340	216	216	221	221	138	140	183	185	100	104	184	196	185	230
m177po	MM	Use		155	155	116	116	271	271	342	342	212	220	221	221	136	138	183	185	106	108	184	186	191	218
m178po	MM	Use		157	157	116	116	269	285	338	340	216	216	221	221	140	144	185	188	100	104	186	203	191	191
m180po	MM	Use		155	157	120	122	265	271	336	342	216	216	221	221	136	144	183	185	104	104	184	184	191	191
m181po	MM	Use		155	157	116	116	261	269	340	342	216	216	221	221	138	142	185	188	0	0	184	184	191	191
m182po	MM	Use		157	157	116	116	267	267	338	344	216	216	221	221	134	136	185	188	100	106	184	184	191	191
m183po	MM	Use		157	157	116	116	271	271	338	342	216	216	221	221	142	142	183	185	106	106	184	184	191	191
CON10Po	CO1			149	153	116	120	261	269	338	340	216	216	208	221	130	142	188	188	100	104	184	184	203	212
CON12Po	CO1			155	155	116	120	261	265	338	342	216	216	221	221	138	140	188	188	100	104	184	184	191	194
CON15Po	CO1			149	159	116	120	267	269	338	340	216	216	221	221	138	140	188	188	104	106	184	184	194	212
CON18Po	CO1			153	159	116	120	261	269	336	338	216	216	221	221	138	140	188	188	104	106	184	184	191	194
CON19Po	CO1			149	157	116	120	261	269	338	338	214	216	221	221	138	142	188	188	106	106	184	196	194	212
CON21Po	CO1			155	159	116	116	271	274	336	338	216	216	221	221	138	140	188	188	100	106	184	196	188	191
CON23Po	CO1			155	155	116	120	269	271	338	342	214	216	221	221	138	142	188	188	100	100	184	200	191	191
CON30Po	CO1			155	155	116	122	265	271	338	340	216	216	221	221	130	138	188	188	106	106	184	184	191	209
CON32Po	CO1			155	155	116	116	269	271	338	342	216	216	221	221	130	130	185	188	104	106	184	184	191	224
CON36Po	CO1			155	155	116	120	271	271	338	342	216	216	221	221	138	140	0	0	106	106	184	188	191	191
CON40Po	CO1			157	157	116	116	271	271	338	338	216	220	221	221	134	140	183	188	100	110	196	196	188	224
CON48Po	CO1			155	155	116	116	265	267	342	342	216	218	221	221	138	140	188	188	98	106	184	192	191	191
CON51Po	CO1			155	157	116	122	267	271	338	340	216	216	221	221	134	138	185	188	100	106	184	184	191	209
CON55Po	CO1			155	155	116	120	265	271	338	338	216	218	221	221	130	140	188	188	98	100	184	188	191	200
CON5Po	CO1			149	159	116	120	267	285	338	338	216	218	221	221	138	140	188	188	104	106	184	200	191	191
CON68Po	CO1			149	153	116	120	265	267	338	338	216	216	221	221	132	140	186	188	98	104	191	208	209	218
CON70Po	CO1	Use		145	157	116	118	271	285	338	338	216	216	221	221	132	136	185	185	98	104	184	196	209	212
CON72Po	CO1			155	155	116	120	267	271	338	340	216	216	221	221	134	138	183	188	106	106	191	191	191	206
CON7Po	CO1			149	153	120	122	261	271	336	336	216	216	208	221	132	142	188	188	100	106	186	196	194	200
CON86Po	CO1			155	155	116	116	271	271	337	338	216	216	221	221	136	138	188	188	106	110	191	208	191	200
CON90Po	CO1			153	155	116	116	271	271	338	338	214	216	221	221	132	134	183	188	100	104	184	198	191	227
CON9Po	CO1			155	159	116	116	269	274	0	0	214	216	221	221	136	142	183	188	106	106	184	184	212	215
COMS003Po	CO2			155	155	116	116	269	271	338	342	216	218	214	221	136	138	188	194	104	106	196	196	191	191
COMS005Po	CO2			157	157	116	120	267	269	338	338	216	216	221	221	134	138	185	188	100	104	184	184	212	227
COMS006Po	CO2			153	157	116	122	265	267	338	340	216	216	221	221	138	140	188	188	100	106	184	196	191	191
COMS012Po	CO2	Use		155	155	116	120	269	269	338	342	216	216	221	221	138	140	183	188	98	104	184	186	191	191
COMS015Po	CO2	Use		153	157	116	120	265	267	338	342	216	218	221	224	134	140	188	188	104	104	184	198	191	191
COMS020Po	CO2			153	157	116	116	271	271	338	338	214	216	221	221	138	140	185	185	100	104	184	186	191	212
COMS023Po	CO2			157	157	116	116	265	265	338	338	216	216	221	221	136	140	183	190	104	106	186	199	179	236
COMS024Po	CO2			159	159	116	116	265	269	336	342	216	216	221	221	134	134	183	188	106	108	184	184	185	191
COMS027Po	CO2	Use		155	155	116	120	265	271	338	338	216	216	208	221	130	138	185	188	104	106	184	184	191	209
COMS033Po	CO2			153	157	116	122	265	271	338	340	216	218	221	221	134	140	185	188	100	106	184	184	200	218
COMS036Po	CO2			155	157	116	116	265	267	338	340	216	216	221	221	138	140	188	188	106	110	184	184	191	209
COMS043Po	CO2			155	155	116	122	267	269	340	342	216	216	208	208	130	140	188	188	104	106	200	200	191	194
COMS048Po	CO2			155	155	116	122	267	287	340	342	216	216	221	221	138	142	179	188	106	108	184	188	191	212
COMS052Po	CO2			157	157	116	116	271	271	342	342	214	216	208	224	132	138	183	183	106	106	182	184	212	221
COMS055Po	CO2	Use		157	157	116	122	271	285	338	342	216	216	221	221	138	138	188	188	100	106	184	198	191	191
COMS057Po	CO2			157	159	116	116	265	271	338	338	216	216	221	221	130	132	188	188	104	104	184	198	191	203
COMS064Po	CO2			155	155	116	120	261	265	338	342	216	216	221	224	138	138	188	190	106	110	184	184	212	224
COMS067Po	CO2			155	157	116	116	267	271	342	344	214	216	208	221	138	142	185	188	104	110	184	198	191	191
COMS071Po	CO2			153	155	116	120	261	285	338	342	216	216	221	224	132	138	188	188	106	106	184	184	200	224
COMS076Po	CO2			153	157	116	116	267	271	338	342	216	216	221	221	138	140	185	188	98	104	184	208	188	215
COMS085Po	CO2	Use		155	159	120	122	271	285	337	338	216	216	221	221	138	138	185	188	100	104	184	208	185	191
COMS089Po	CO2			153	157	116	116	269	273	338	338	216	216	205	221	134	138	185	185	106	106	184	189	191	191
COS247Po	CO2	Use		153	153	116	116	265	265	338	338	216	216	208	221	136	140	188	188	100	100	184	188	209	224
COS248Po	CO2			153	155	116	120	265	265	338	338	216	216	221	221	132	142	188	188	104	108	184	184	179	191
COS250Po	CO2			153	153	120	122	271	271	338	340	216	216	208	221	132	140	188	188	100	108	184	198	191	212
COS257Po	CO2			155	157	116	120	271	285	338	342	216	216	221	221	138	140	188	188	100	100	184	198	188	191
COS261Po	CO2			155	157	116	116	265	285	338	338	216	216	221	221	128	140	185	188	100	108	186	198	212	227
COS264Po	CO2			145	155	116	116	271	271	338	342	216	216	221	221	138	142	185	188	104	110	184	186	191	218
COS265Po	CO2			155	155	116	116	283	285	338	338	216	216	221	221	134	144	183	188	100	104	184	184	188	194
COS270Po	CO2			153	157	116	120	267	285	338	338	216	216	221	221	138	138	188	190	106	108	184	198	191	194
COS274Po	CO2			155	157	116	116	271	271	336	338	216	216	221	221	132	140	188	188	98	104	198	198	191	191
COS276Po	CO2	Use		151	155	116	116	269	271	342	346	216	216	221	221	138	138	188	188	106	106	184	198	191	209
COS280Po	CO2			153	155	116	116	265	269	338	338	216	222	221	227	132	138	183	188	104	104	184	184	188	209
COS282Po	CO2			155	157	116	116	265	271	338	338	216	220	221	221	136	142	188	188	104	108	184	188	221	221
COS284Po	CO2			153	157	116	120	265	269	338	342	216	216	221	221	130	138	188	188	100	104	184	198	191	206
COS293Po	CO2			153	155	116	122	265	271	338	338	216	216	208	221	138	140	188	188	98	98	184	199	188	188
COS296Po	CO2	Use		155	155	116	116	265	273	340	342	216	222	208	221	132	138	185	188	104	104	184	184	191	206
COS298Po	CO2			153	155	116	120	271	271	338	338	216	216	221	221	132	140	188	188	106	106	198	198	191	200
COS306Po	CO2	Use		149	159	116	116	271	287	340	342	216	218	221	221	138	140	183	188	106	106	186	186	191	191
CANY368Po	CA1			153	155	116	120	267	269	336	338	216	216	221	221	138	140	183	188	104	106	184	186	191	194
CANY371Po	CA1			153	157	116	116	265	265	0	0	216	218	221	221	138	138	183	183	104	106	186	191	191	191
CANY373Po	CA1	Use		149	157	116	122	265	265	338	346	216	216	221	221	138	138	183	185	104	108	184	186	212	212
CANY377Po	CA1			153	157	116	116	265	269	344	346	212	216	208	221	130	134	183	183	106	106	186	196	191	191
CANY384Po	CA1			155	157	116	116	265	265	338	340	212	216	208	221	130	136	185	188	106	108	184	191	191	200
CANY393Po	CA1			155	157	120	120	265	267	342	342	212	216	221	221	140	140	183	188	100	100	184	184	188	191
CANY396Po	CA1	Use		153	153	120	122	265	265	336	336	216	216	221	221	134	136	188	188	100	106	184	184	212	212
CANY397Po	CA1			153	155	116	118	265	265	338	342	216	216	221	221	132	138	183	185	100	106	184	189	206	215
CANY402Po	CA1			153	157	116	122	261	265	338	342	216	216	221	221	138	138	188	188	100	106	184	184	191	191
CANY406Po	CA1			153	157	116	116	269	271	340	342	216	216	221	221	138	140	183	188	106	106	184	186	191	194
CANY411Po	CA1			157	157	116	116	265	265	336	338	216	216	221	221	136	138	183	183	106	106	184	184	191	212
CANN26Po	CA1			153	153	116	116	265	269	338	338	212	216	221	221	138	138	185	188	106	106	184	186	185	209
CANN29Po	CA1			153	153	116	116	271	285	338	340	216	216	221	221	132	138	185	188	100	106	184	184	191	215
CANN30Po	CA1			155	157	116	116	265	269	336	338	216	216	208	221	134	136	185	188	106	106	188	192	194	215
CANN35Po	CA1			149	153	116	116	265	265	338	338	216	218	221	221	132	138	188	188	104	106	203	203	185	206
CANN38Po	CA1			149	155	116	120	269	269	338	338	216	222	221	221	128	142	185	188	100	106	184	203	188	215
CANN41Po	CA1	Use		155	157	116	116	265	265	338	342	216	216	221	221	132	142	188	188	100	104	184	198	191	206
CANN45Po	CA1			155	155	116	116	269	269	338	338	216	216	0	0	136	138	188	188	100	104	184	188	191	197
CANN54Po	CA1			149	155	116	116	265	267	340	340	216	216	221	221	138	138	188	190	106	108	184	186	191	206
CANN57Po	CA1			157	157	116	116	269	269	338	340	216	216	221	221	130	142	188	188	100	108	198	203	191	209
CANN60Po	CA1			155	157	116	116	267	269	340	340	214	216	221	221	138	140	188	188	104	106	184	184	191	206
CANN63Po	CA1			145	157	116	120	267	271	338	340	214	216	221	221	132	140	188	188	100	108	184	188	191	212
CANN71Po	CA1			155	157	116	122	265	269	338	342	216	216	221	221	138	138	188	190	100	104	184	186	185	185
CANN85Po	CA1			153	153	116	116	271	271	338	338	216	216	221	221	134	138	188	188	106	110	184	184	191	191
CANNS13Po	CA1			155	157	116	116	265	267	338	342	212	216	221	221	130	138	185	188	104	104	184	200	212	212
CANNS14Po	CA1			149	153	120	122	269	271	342	344	216	216	221	221	134	142	185	190	100	106	184	196	185	191
CANNS17Po	CA1			153	153	122	122	267	269	338	342	216	216	221	221	130	138	183	188	106	108	184	184	185	191
CANNS19Po	CA1			153	159	116	122	265	267	338	344	216	216	221	221	132	136	183	188	100	104	184	198	188	215
CANNS24Po	CA1			157	161	116	120	261	265	338	340	216	216	221	221	138	138	183	188	106	106	182	186	209	209
CANNS28Po	CA1	Use		153	157	116	122	267	269	342	344	216	216	221	221	134	138	188	188	100	106	184	198	191	191
CANNS2Po	CA1			155	155	116	116	261	265	338	338	216	216	221	221	138	138	183	188	100	106	184	186	191	224
CANNS33Po	CA1			155	155	116	116	265	269	338	344	216	216	221	221	136	138	183	188	104	106	184	198	191	206
CANNS36Po	CA1			149	155	116	116	261	269	340	344	216	216	216	221	134	138	185	188	106	108	184	184	191	191
CANNS3Po	CA1			149	157	116	120	261	271	338	338	216	216	221	221	128	132	188	188	106	110	184	184	191	239
CANNS40Po	CA1			157	157	116	122	261	265	338	338	216	216	221	221	134	142	183	185	100	104	184	184	206	215
CANNS4Po	CA1			153	157	116	122	267	269	338	338	214	216	208	221	140	142	183	183	106	106	184	186	191	212
CANNS50Po	CA1			155	155	116	120	261	269	338	340	216	216	221	221	138	140	188	190	100	106	184	188	191	191
CANNS54Po	CA1			157	157	116	120	261	269	338	342	216	218	221	221	134	138	183	188	104	106	198	198	191	191
CANNS60Po	CA1			153	155	116	116	265	269	338	338	216	216	221	221	138	138	183	188	104	108	184	198	191	191
CANNS64Po	CA1	Use		155	155	120	120	265	267	338	338	212	216	221	221	138	142	185	185	106	106	184	196	191	191
CANNS71Po	CA1			153	157	120	122	271	285	338	342	216	216	0	0	132	138	188	188	104	104	184	198	191	212
CANNS78Po	CA1			155	155	116	116	267	271	336	338	216	216	0	0	138	140	188	188	106	108	184	191	188	230
CANNS7Po	CA1			157	157	116	116	267	271	338	342	216	216	208	221	138	138	183	188	106	106	184	196	191	212
CANNS84Po	CA1			155	155	120	122	261	261	338	338	216	216	221	221	132	138	185	188	106	108	184	200	188	191
780po	CA2			157	157	116	116	269	271	340	346	216	216	221	221	134	138	185	188	104	106	184	186	212	236
784po	CA2			151	157	116	116	263	271	342	342	212	216	221	221	138	140	188	188	104	104	184	184	191	191
785po	CA2			155	157	116	120	267	271	338	338	216	216	221	221	134	134	188	190	108	108	184	203	185	191
787po	CA2			157	157	116	120	265	265	338	338	216	216	221	221	134	138	188	188	100	106	198	198	191	191
789po	CA2			155	155	116	116	261	261	340	342	216	216	221	221	128	136	0	0	100	106	189	196	182	191
790po	CA2			149	153	120	122	267	271	338	338	216	216	221	221	136	136	188	188	100	106	184	186	191	203
791po	CA2	Use		145	155	116	122	265	269	336	338	216	216	221	227	132	138	183	188	106	108	184	184	191	218
792po	CA2			153	157	116	122	265	265	338	340	216	218	221	221	130	140	188	190	100	106	184	184	212	212
793po	CA2	Use		153	153	116	116	269	271	338	342	216	216	221	221	132	136	188	188	100	104	184	184	191	191
794po	CA2	Use		157	157	116	116	269	271	336	342	216	216	221	221	136	140	188	188	102	106	184	184	185	191
795po	CA2			155	157	116	116	261	285	336	338	216	216	221	221	130	138	183	188	106	106	184	184	191	209
796po	CA2			153	157	116	120	265	285	338	340	212	216	208	227	126	130	188	188	104	106	184	184	191	212
799po	CA2			155	155	116	116	267	269	338	338	212	216	221	221	134	136	183	188	100	106	184	196	191	212
803po	CA2			155	155	116	116	261	265	336	342	216	216	221	221	124	138	185	185	100	106	184	186	191	191
804po	CA2			151	151	116	116	267	269	336	338	212	216	221	221	132	138	188	190	104	104	184	184	179	191
805po	CA2			0	0	116	116	265	269	342	342	216	216	221	221	128	138	183	188	106	108	184	200	0	0
806po	CA2	Use		155	155	116	116	265	271	342	346	216	216	221	221	128	138	188	188	106	108	188	200	185	194
807po	CA2			153	155	116	116	269	271	336	338	216	216	221	221	134	138	188	188	102	106	184	198	191	191
815po	CA2			149	153	116	122	263	269	338	338	216	216	221	221	134	140	185	188	104	106	184	184	209	218
819po	CA2			155	157	120	122	265	271	338	340	216	216	221	221	138	140	185	188	106	106	184	184	191	212
820po	CA2			155	157	116	120	267	269	338	340	216	218	221	221	138	138	188	188	106	106	188	188	191	212
821po	CA2			153	157	116	122	267	271	336	338	216	216	221	221	128	132	183	183	106	106	184	184	212	215
822po	CA2			157	157	116	122	265	271	342	342	216	216	221	221	138	138	185	188	106	106	184	186	191	212
823po	CA2			153	157	120	122	269	271	338	338	212	216	221	221	132	134	183	188	100	106	184	188	191	236
826po	CA2			153	153	116	116	265	269	338	338	216	216	221	221	138	138	185	188	100	106	184	185	185	215
829po	CA2			149	149	116	116	261	265	338	342	216	216	214	221	134	138	181	185	100	108	184	184	215	233
830po	CA2	Use		155	157	116	116	261	267	342	342	212	212	221	221	138	138	188	188	100	108	196	196	209	236
832po	CA2			153	153	116	120	265	271	338	338	216	216	221	221	138	138	183	188	100	104	184	188	191	191
834po	CA2			157	157	116	116	265	285	336	340	216	216	214	221	130	138	185	188	106	106	184	184	206	227
564po	CN			155	155	116	122	269	271	340	342	216	216	221	221	136	138	183	188	106	110	186	188	188	212
565po	CN			0	0	116	116	267	271	338	342	216	216	221	221	138	138	188	188	104	106	184	184	209	224
566po	CN			153	155	116	116	269	271	338	338	216	216	221	221	122	134	188	188	104	106	184	184	191	233
569po	CN			153	157	120	122	265	269	338	342	216	216	208	221	138	138	188	188	104	110	184	184	191	224
570po	CN			153	157	116	116	265	269	338	338	216	216	221	224	138	146	188	190	106	106	184	186	215	233
572po	CN			155	157	116	116	267	271	338	340	216	216	211	221	138	142	185	188	106	106	184	186	191	215
573po	CN	Use		155	157	116	116	265	267	336	340	216	216	221	221	138	140	185	185	106	106	184	186	191	215
575po	CN			155	157	116	116	271	271	338	342	216	216	221	221	138	140	185	185	106	106	184	184	191	215
580po	CN			155	155	116	122	269	271	338	342	216	216	221	221	134	138	188	188	106	110	184	186	185	203
582po	CN			155	157	116	120	271	271	342	342	216	216	221	221	134	142	188	188	110	110	184	186	209	215
583po	CN			155	155	116	116	261	271	338	338	216	216	221	221	138	140	188	188	100	106	184	184	188	203
585po	CN			153	153	116	122	269	271	338	340	216	216	221	221	138	138	185	190	104	110	198	198	191	191
326po	CC1			155	157	116	120	261	271	338	338	216	216	221	221	142	144	188	188	104	110	174	203	194	212
327po	CC1			155	155	116	116	261	261	338	342	216	216	221	221	138	142	183	188	104	104	184	184	191	212
331po	CC1	Use		155	157	120	122	265	265	338	338	216	216	221	224	128	134	188	188	100	100	184	189	194	218
332po	CC1			149	155	116	120	265	265	338	338	216	216	205	221	134	138	183	188	100	104	184	186	188	191
333po	CC1			157	157	116	116	261	271	336	338	216	216	208	221	128	142	183	188	104	104	184	186	191	215
334po	CC1			155	155	116	122	265	265	338	344	216	216	221	221	130	140	185	188	100	104	184	209	191	221
335po	CC1			151	151	116	116	265	271	338	338	216	216	221	221	128	134	188	188	104	106	184	189	191	218
336po	CC1			155	157	116	122	271	271	338	338	216	216	221	221	128	134	183	188	106	106	174	189	191	221
339po	CC1			155	155	116	116	265	285	338	338	216	216	221	221	132	134	183	188	100	106	182	184	188	191
342po	CC1			155	155	116	120	265	267	338	338	216	216	221	221	138	138	188	188	104	104	184	189	185	215
346po	CC1	Use		155	157	116	120	265	267	338	342	216	216	205	221	130	136	183	188	106	106	184	184	212	227
349po	CC1			155	157	116	116	265	267	338	342	212	216	205	221	132	134	183	188	106	108	189	189	185	212
351po	CC1			153	157	116	122	267	271	338	338	216	216	221	221	134	136	183	188	108	108	185	185	191	212
352po	CC1			155	155	116	116	267	267	338	340	216	216	221	221	134	134	188	188	102	104	174	184	185	227
368po	CC1			157	157	116	116	267	271	336	338	216	218	221	221	136	138	188	188	104	106	184	184	185	224
377po	CC1			149	159	116	120	271	271	338	340	216	216	221	221	138	140	185	188	106	106	189	189	185	185
379po	CC1			149	155	116	122	261	271	338	338	216	216	221	221	128	140	185	188	104	106	184	184	212	227
381po	CC1			153	157	116	116	267	271	338	340	216	216	221	221	128	132	183	188	100	104	184	188	185	191
382po	CC1			153	153	122	122	271	271	338	340	216	216	208	221	132	140	188	188	104	108	184	187	212	212
383po	CC1			155	155	116	122	261	265	338	338	216	216	221	221	136	140	185	188	104	104	184	189	212	212
465po	CC2			149	149	116	120	261	265	338	342	216	216	221	221	138	138	188	188	104	106	184	184	191	215
469po	CC2			155	155	116	116	269	285	338	342	216	216	221	221	130	134	188	188	106	108	184	186	191	215
470po	CC2			153	155	116	122	261	285	340	342	216	216	221	221	134	138	188	188	104	106	184	184	191	191
471po	CC2			153	155	116	122	267	269	338	338	216	216	221	221	128	138	185	188	104	106	184	196	191	239
472po	CC2			153	157	116	116	261	261	340	342	216	216	221	221	132	136	188	188	108	108	184	186	212	212
473po	CC2			149	155	116	122	269	271	338	338	212	216	221	221	140	140	185	188	104	106	184	189	191	212
474po	CC2			155	155	116	120	265	267	338	342	216	216	221	221	142	144	185	188	100	104	186	186	191	215
475po	CC2			155	157	120	122	271	271	338	338	216	216	221	221	136	138	183	188	100	104	183	184	212	212
476po	CC2			155	157	116	122	267	269	340	340	216	216	221	221	134	138	185	188	100	108	184	186	191	215
477po	CC2			157	157	116	116	261	271	338	338	216	216	221	221	138	140	183	185	110	110	184	184	203	224
478po	CC2			155	157	116	116	265	269	338	342	216	216	221	221	132	138	183	188	100	104	184	184	191	191
479po	CC2			155	155	116	116	271	285	338	340	216	216	221	221	138	138	188	188	108	108	186	188	191	215
480po	CC2			157	157	116	122	265	271	338	338	216	216	221	221	134	140	183	183	100	108	184	186	212	224
481po	CC2			155	157	116	122	269	271	338	338	216	216	221	221	138	140	183	188	100	106	184	186	215	224
482po	CC2			155	155	116	120	265	285	338	338	212	216	221	221	134	140	185	188	106	106	184	186	191	191
483po	CC2			157	157	116	120	261	265	338	338	216	216	221	221	130	132	185	188	108	108	184	200	191	212
484po	CC2			155	155	116	116	265	265	338	338	216	216	221	221	138	142	185	188	106	106	184	184	191	233
485po	CC2			157	157	116	120	267	285	338	338	216	216	221	221	130	142	188	188	100	106	182	182	209	212
486po	CC2			155	155	116	116	269	271	342	342	216	216	221	221	126	134	188	188	104	106	184	184	191	191
487po	CC2			155	155	116	116	267	269	338	338	212	216	221	221	138	140	188	188	102	102	186	187	185	215
488po	CC2			157	157	116	116	261	271	338	338	212	216	208	221	134	134	188	188	100	112	184	184	191	218
11po	CC3			155	155	116	120	261	269	338	340	216	216	208	227	132	136	188	188	104	104	184	184	212	215
18po	CC3			155	155	116	116	265	265	342	342	216	216	221	221	132	138	188	188	104	108	184	184	188	206
1Po	CC3			155	155	116	116	269	269	338	340	216	216	221	224	138	140	183	185	108	108	184	200	212	212
21po	CC3			153	157	116	116	265	265	340	342	212	216	221	221	132	140	188	190	100	108	184	184	191	191
28po	CC3			155	157	116	116	265	285	338	342	216	216	221	227	138	140	188	188	104	106	184	184	191	215
320po	CC3			155	157	116	116	271	271	342	342	216	216	221	221	138	140	188	188	104	106	182	184	188	212
321po	CC3			155	155	116	116	261	265	340	342	216	216	221	221	128	138	185	188	106	106	184	184	191	206
322po	CC3			157	157	116	122	265	271	338	342	216	216	221	221	138	138	188	190	106	106	184	200	191	191
324po	CC3			157	159	120	122	0	0	336	340	216	216	205	221	140	140	183	188	104	106	184	186	212	227
325po	CC3			157	157	116	120	265	269	338	342	216	216	208	221	134	140	183	188	100	108	184	198	191	215
32po	CC3	Use		155	157	116	116	265	267	340	342	216	216	221	221	130	134	188	188	104	106	184	189	212	218
33po	CC3			157	157	116	116	271	273	338	338	216	216	221	221	132	138	188	188	106	108	184	185	209	218
38po	CC3			155	157	116	116	267	271	338	338	216	216	208	221	134	140	188	188	104	106	184	191	212	239
6po	CC3			153	159	116	116	265	265	338	342	216	216	221	221	138	138	188	188	106	106	184	213	191	191
7po	CC3			153	157	116	116	265	265	338	342	216	216	221	221	134	138	188	190	108	108	184	184	188	212
8po	CC3	Use		157	157	116	116	271	271	342	342	216	216	221	221	140	140	188	188	108	108	184	184	191	212
9po	CC3			149	153	116	122	265	285	342	342	216	216	221	227	138	140	188	188	108	108	184	184	209	212
291pos	CC4_dubia		Use	149	157	116	116	265	265	340	342	216	216	221	221	138	138	188	188	106	106	184	184	212	215
292pos	CC4_dubia		Use	149	155	116	116	265	265	342	342	216	216	221	221	138	138	183	188	106	106	184	184	191	212
294pos	CC4_dubia		Use	157	157	116	116	261	265	338	342	212	216	214	221	130	136	188	190	108	108	184	188	191	191
295pos	CC4_dubia		Use	149	157	116	116	265	267	340	342	216	216	221	221	136	140	188	190	100	106	184	189	212	212
298pos	CC4_dubia		Use	155	155	116	122	261	267	338	340	216	216	221	221	138	138	188	188	104	106	184	203	188	191
299pos	CC4_dubia		Use	155	155	116	116	263	271	338	338	218	222	221	221	134	136	183	188	106	108	184	196	191	203
300pos	CC4_dubia		Use	153	155	116	116	261	265	338	342	216	218	221	221	132	138	188	190	104	106	184	188	188	191
301pos	CC4_dubia		Use	151	151	116	122	265	285	338	342	216	216	221	221	128	138	183	188	108	108	184	184	191	212
302pos	CC4_dubia		Use	155	157	116	116	261	265	342	342	216	218	221	221	134	138	188	188	104	106	188	189	191	191
303pos	CC4_dubia		Use	155	155	116	116	265	267	338	338	216	216	221	221	128	128	183	188	100	108	184	184	191	194
304pos	CC4_dubia		Use	149	157	116	116	261	263	336	338	216	216	211	221	130	140	183	188	106	106	213	213	191	212
305pos	CC4_dubia		Use	155	157	116	116	265	269	336	344	216	216	208	221	124	136	183	188	104	106	184	184	191	194
307pos	CC4_dubia		Use	157	157	116	116	265	271	338	340	216	222	221	221	138	138	185	188	104	104	184	184	191	194
308pos	CC4_dubia	Use	Use	155	159	116	116	267	271	338	342	216	218	208	211	128	132	185	188	100	106	184	184	191	212
309pos	CC4_dubia		Use	157	159	116	120	265	267	338	338	216	216	221	221	132	134	188	190	106	108	184	184	191	191
310pos	CC4_dubia		Use	155	155	116	116	265	265	338	342	216	216	221	221	138	140	188	188	108	110	184	203	191	215
311pos	CC4_dubia		Use	155	155	116	116	261	265	340	340	214	216	221	221	126	132	185	188	106	106	184	184	212	212
391po	CC4		Use	153	157	116	116	265	271	338	342	214	216	221	221	140	140	183	188	100	108	186	198	188	209
400po	CC4		Use	153	157	116	122	265	267	338	338	216	216	221	221	134	140	183	188	106	106	184	184	206	212
401po	CC4		Use	153	157	122	122	265	267	340	340	216	222	221	221	130	134	188	188	100	104	184	184	206	215
404po	CC4		Use	149	153	116	116	265	271	338	340	216	216	221	221	132	140	188	188	100	104	204	204	188	191
405po	CC4		Use	155	155	116	116	265	271	338	342	216	216	221	221	138	146	188	188	108	108	184	184	191	239
407po	CC4		Use	155	155	120	122	265	265	338	338	216	216	208	208	138	140	188	188	104	104	187	196	212	221
408po	CC4		Use	157	157	116	116	265	271	0	0	216	216	221	221	138	140	183	188	106	106	184	188	212	212
409po	CC4		Use	155	157	116	122	261	275	338	342	216	216	221	221	132	140	188	188	106	108	188	203	191	218
410po	CC4		Use	151	155	116	116	261	265	336	342	212	216	221	221	132	134	185	188	106	108	184	184	191	212
413po	CC4		Use	155	155	116	116	267	285	338	342	216	216	221	221	126	128	183	188	100	106	184	186	194	215
100po	CC4	Use	Use	149	157	116	116	271	285	342	342	212	220	221	221	136	138	185	188	100	108	184	184	209	218
293po	CC4		Use	149	155	116	116	265	271	340	342	216	216	221	221	136	140	186	188	104	110	184	196	191	191
44po	CC4		Use	155	155	116	122	265	265	340	342	212	216	221	224	124	138	183	188	100	100	184	184	191	191
45po	CC4		Use	157	157	116	116	261	265	338	338	216	216	221	221	136	138	188	188	104	108	184	184	212	242
47po	CC4		Use	155	157	116	116	265	267	338	340	216	216	221	221	130	134	188	188	100	106	184	184	191	191
49po	CC4		Use	153	157	116	116	265	267	338	340	216	216	221	227	134	140	188	188	106	110	184	188	191	191
50po	CC4	Use	Use	155	159	116	120	267	271	340	342	216	216	214	221	130	138	188	188	106	106	184	189	206	218
51po	CC4	Use	Use	153	153	116	116	261	271	342	342	216	216	208	221	136	138	183	188	100	104	184	184	212	227
52po	CC4		Use	155	155	116	116	269	271	338	338	212	216	221	221	136	138	188	188	106	110	184	196	191	215
53po	CC4		Use	157	157	116	116	267	271	338	338	216	216	221	221	132	138	188	188	104	106	184	189	191	191
56po	CC4		Use	149	157	116	116	271	285	340	342	216	218	221	221	140	140	188	190	100	100	184	184	185	218
58po	CC4		Use	0	0	116	122	261	265	342	342	216	216	221	221	132	138	188	188	100	100	184	184	191	212
65po	CC4	Use	Use	149	157	120	122	261	269	338	342	216	216	221	221	138	138	188	188	110	110	0	0	191	212
68po	CC4		Use	155	157	116	116	267	285	338	340	212	220	221	221	132	140	188	188	104	106	188	188	212	224
69po	CC4		Use	155	157	116	122	265	271	342	342	216	216	221	221	128	138	188	188	106	106	0	0	212	212
71po	CC4		Use	157	157	116	122	265	269	340	342	212	222	221	221	136	138	188	188	100	106	184	184	194	194
73po	CC4		Use	151	151	116	116	265	265	340	342	216	216	221	221	130	132	183	190	106	106	184	191	191	212
74po	CC4		Use	155	157	116	116	265	265	342	342	216	216	211	221	132	134	185	188	106	106	184	184	212	215
77po	CC4	Use	Use	149	157	116	116	265	265	340	342	216	216	208	221	126	136	188	188	100	108	184	184	191	191
79po	CC4		Use	155	157	116	116	265	265	340	342	216	216	208	221	138	140	185	188	100	108	184	200	188	191
81po	CC4	Use	Use	155	157	116	116	261	267	342	342	216	216	208	221	138	142	183	188	106	108	184	184	191	191
84po	CC4	Use	Use	151	155	116	116	265	265	340	342	216	216	221	221	134	138	185	188	100	108	184	184	191	191
93po	CC4		Use	149	159	116	116	261	265	338	342	216	216	208	221	126	136	188	188	106	108	188	188	212	212
95po	CC4		Use	153	157	116	122	285	285	336	342	212	216	221	221	132	138	188	188	100	100	184	184	194	212
99po	CC4	Use	Use	151	153	116	116	265	274	340	342	216	216	221	221	136	138	185	190	100	104	184	188	191	197
515po	CC5			157	157	116	120	261	271	338	342	216	216	214	221	138	140	185	188	104	104	184	184	191	224
516po	CC5			155	155	116	116	265	265	337	342	216	216	221	221	132	134	183	188	100	104	186	186	224	224
518po	CC5			157	157	116	122	261	261	342	342	216	216	221	221	138	140	183	183	104	104	184	184	188	191
519po	CC5	Use		157	157	116	116	265	265	338	342	216	216	221	221	130	132	188	188	106	106	184	184	191	215
520po	CC5			157	157	116	116	265	269	336	337	216	216	221	221	132	138	183	188	104	106	184	184	191	191
521po	CC5			157	157	116	116	261	267	336	342	216	216	221	221	128	138	188	188	104	108	184	187	185	191
523po	CC5			151	153	116	116	267	269	342	342	216	216	221	221	128	132	183	188	104	106	184	184	188	230
530po	CC5			155	157	116	120	267	271	338	340	216	216	221	221	132	134	185	188	100	110	184	188	191	191
531po	CC5			155	155	116	120	265	269	340	340	216	216	221	227	138	138	188	188	102	102	196	196	185	191
534po	CC5	Use		149	159	116	116	265	267	342	346	216	216	221	221	130	132	188	188	106	110	184	189	191	191
541po	CC5			153	155	116	116	269	271	338	346	216	216	221	221	138	138	183	183	104	106	182	188	191	194
542po	CC5			155	157	116	116	265	271	338	340	216	216	221	227	132	140	188	188	106	106	184	198	206	212
544po	CC5			157	157	120	120	261	269	342	342	214	216	221	221	134	138	185	188	108	108	184	192	191	215
547po	CC5			149	159	116	120	265	271	338	342	216	216	211	211	132	134	188	188	106	106	184	184	191	203
548po	CC5			155	155	116	116	265	265	338	342	216	216	221	221	138	138	188	188	106	106	186	203	188	191
549po	CC5			155	155	116	116	265	267	338	340	216	218	221	221	138	140	183	185	104	104	184	184	191	197
551po	CC5			155	155	116	116	265	269	338	342	214	216	221	221	128	140	188	188	100	104	184	184	191	212
552po	CC5	Use		149	157	118	120	265	265	338	342	216	216	221	221	130	140	188	188	106	106	184	200	188	215
553po	CC5			155	157	116	120	265	265	342	342	216	216	221	221	134	138	188	188	104	108	184	186	212	212
554po	CC5			157	157	116	120	265	271	342	342	216	216	221	221	132	138	185	188	104	108	184	184	203	206
555po	CC5			149	155	116	122	265	285	338	342	216	216	221	221	130	142	185	188	102	108	184	184	185	191
556po	CC5			153	155	116	116	265	267	340	340	216	216	221	221	138	142	185	188	104	110	184	184	191	215
557po	CC5	Use		155	157	116	116	261	261	338	338	216	216	221	221	136	138	183	188	100	104	184	187	191	218
560po	CC5			157	157	116	122	265	265	338	338	216	216	211	221	138	140	188	190	104	106	186	189	194	206
131po	CC6			155	155	118	120	267	271	338	340	216	216	221	221	138	150	183	185	106	112	184	186	191	227
133po	CC6	Use		155	155	116	116	265	267	340	342	216	222	214	221	128	138	185	190	106	106	184	184	188	191
423po	CC6			155	157	120	122	261	265	338	338	216	216	208	221	140	146	185	185	106	108	184	186	188	188
425po	CC6			155	157	116	120	261	269	0	0	216	216	221	221	130	132	188	188	104	108	184	184	191	191
434po	CC6			157	157	116	116	261	267	337	342	216	216	221	227	132	140	188	188	104	108	184	184	191	215
438po	CC6			155	157	116	116	261	269	342	342	212	216	221	221	138	138	183	188	106	108	184	188	191	230
442po	CC6			151	159	116	118	265	269	338	342	216	216	221	221	138	140	190	190	104	104	184	184	188	194
446po	CC6			157	157	116	116	265	271	342	342	216	216	221	221	140	140	188	188	100	106	184	186	185	215
448po	CC6			155	157	116	116	267	285	338	340	216	216	221	221	134	140	183	186	104	104	184	184	191	191
449po	CC6			157	157	116	116	265	269	338	338	216	220	221	221	128	142	188	188	104	106	186	198	191	209
450po	CC6			155	157	116	122	265	271	338	342	216	216	221	221	132	140	183	188	106	112	184	184	191	209
451po	CC6	Use		153	157	116	120	265	271	342	342	216	216	214	221	138	138	183	190	104	106	184	184	191	212
452po	CC6			157	157	116	116	265	269	338	342	216	216	214	221	138	138	188	188	100	106	184	184	191	212
453po	CC6			155	155	116	116	265	271	338	340	216	216	221	221	138	140	188	188	106	110	186	188	191	194
454po	CC6			157	157	116	116	265	271	338	338	216	216	221	221	128	138	183	188	104	110	184	208	188	191
456po	CC6			155	155	116	116	271	271	342	342	212	222	221	221	138	144	188	188	100	106	184	198	191	191
457po	CC6			151	157	116	122	261	267	340	342	216	216	221	221	140	140	183	188	102	108	184	184	194	194
460po	CC6			157	157	116	116	265	271	338	342	216	216	221	221	138	140	185	188	104	104	184	184	191	191
461po	CC6			155	157	116	116	271	285	338	342	216	216	221	221	128	140	183	188	104	106	184	186	188	218
463po	CC6			155	157	116	116	271	271	338	342	216	216	208	221	136	140	188	188	100	106	184	196	191	194
N012po	CC7			153	153	120	122	269	271	338	338	216	216	221	221	134	140	183	188	100	104	184	200	188	191
N013po	CC7			155	157	116	122	267	271	338	342	216	216	221	221	140	140	183	190	106	106	184	188	191	212
N015po	CC7			155	155	116	122	261	265	338	342	216	216	221	221	128	138	185	188	104	106	186	189	191	224
N018po	CC7			157	157	116	120	265	271	338	338	216	216	221	221	138	140	188	188	100	104	184	184	191	215
N019po	CC7	Use		157	157	116	122	265	271	338	342	216	216	208	227	140	140	183	188	100	106	184	188	191	209
N021po	CC7			155	155	116	120	267	271	340	342	212	216	221	224	140	140	188	188	100	106	184	184	191	203
N026po	CC7			155	155	116	116	265	267	338	340	216	216	221	221	132	134	183	183	104	108	188	189	194	230
N028po	CC7	Use		153	153	116	116	265	265	338	342	216	216	221	221	136	138	185	188	104	108	184	184	188	194
N029po	CC7			149	155	116	116	271	285	338	342	216	216	221	221	136	136	185	185	106	106	184	200	188	212
N031po	CC7			155	155	116	122	265	267	338	338	216	216	205	221	136	140	188	188	104	104	187	188	191	209
N032po	CC7			155	155	116	122	267	271	340	342	216	216	221	221	138	140	183	190	104	104	188	188	185	191
N033po	CC7	Use		157	159	116	116	265	271	342	342	216	216	221	221	136	138	188	190	100	100	184	184	191	209
N034po	CC7			157	157	116	122	265	267	338	342	216	216	221	221	134	138	183	185	106	106	204	204	182	218
N035po	CC7			157	157	116	122	261	267	340	342	216	216	221	221	138	140	183	188	104	106	184	217	191	209
N036po	CC7			155	157	116	116	265	267	338	342	216	216	221	221	138	140	183	185	100	104	187	187	185	215
N037po	CC7			157	157	116	122	285	285	342	342	216	216	221	221	138	138	183	188	104	108	189	200	185	191
N038po	CC7			155	157	116	120	269	271	338	342	212	216	221	221	128	138	183	188	100	104	184	193	191	209
N039po	CC7			155	155	116	116	261	265	342	342	216	216	221	221	138	138	183	188	100	106	184	184	191	218
N040po	CC7			149	155	116	120	267	271	340	342	216	216	221	221	140	140	183	188	106	106	184	184	194	212
N041po	CC7			155	155	116	116	269	285	340	342	216	216	221	221	134	138	183	188	104	104	184	200	188	209
N042po	CC7			157	157	116	116	267	269	340	344	216	216	221	221	136	140	188	188	100	104	184	184	191	227
N043po	CC7			155	155	116	122	267	271	338	340	216	216	221	221	134	140	188	188	106	106	183	184	191	191
N044po	CC7	Use		151	155	116	116	269	271	338	338	216	216	221	221	134	134	188	188	100	106	184	196	191	209
N045po	CC7			155	155	116	118	267	267	338	338	216	216	221	221	136	140	188	190	100	106	184	184	191	191
492po	CC8			0	0	120	122	271	271	338	342	216	216	208	224	138	138	185	188	108	108	184	184	203	209
493po	CC8			155	155	116	116	261	271	336	338	212	216	221	221	136	140	185	188	102	106	184	184	191	221
494po	CC8			155	155	120	122	261	271	336	337	216	216	221	221	136	138	188	188	100	104	184	184	191	212
495po	CC8			155	157	116	122	267	271	338	340	216	216	205	221	138	140	188	188	100	104	184	184	191	212
496po	CC8			149	153	116	118	265	269	336	338	216	216	221	221	136	138	183	188	104	104	184	184	191	224
497po	CC8			155	157	116	116	261	267	342	342	216	216	221	221	138	138	183	188	104	106	186	186	191	194
498po	CC8			153	153	116	122	271	271	338	340	216	216	221	221	132	136	188	188	104	106	184	184	191	191
499po	CC8			153	155	116	120	267	271	340	342	216	216	221	221	134	140	188	188	100	106	184	184	191	221
500po	CC8	Use		157	157	116	118	267	271	338	342	216	216	208	221	138	140	185	188	106	108	184	196	191	218
501po	CC8			155	157	116	116	267	271	338	338	216	216	221	221	138	140	183	185	106	108	184	186	191	212
502po	CC8			149	157	116	122	267	267	340	342	216	216	221	221	138	138	183	188	106	106	191	203	191	191
503po	CC8			153	155	116	116	271	285	336	344	216	216	221	221	136	140	188	188	102	104	184	188	191	209
504po	CC8			155	155	116	122	269	271	338	342	216	216	221	221	134	136	188	188	104	106	184	184	209	230
505po	CC8			155	155	116	118	269	271	340	342	216	216	221	221	128	134	188	188	100	106	184	184	188	212
506po	CC8			157	157	116	116	271	271	342	342	216	216	208	221	134	140	188	188	100	106	184	184	191	191
507po	CC8			155	157	116	116	265	267	338	342	216	216	221	221	140	140	183	188	100	106	184	186	191	194
508po	CC8			155	155	116	122	263	271	338	342	216	216	221	221	138	140	188	188	104	106	184	184	194	218
509po	CC8			155	157	116	116	265	274	338	342	216	216	221	221	132	138	185	188	102	108	184	184	191	212
510po	CC8			155	157	116	118	271	271	338	342	216	216	221	221	140	140	188	188	100	108	184	188	179	191
511po	CC8			155	159	116	116	267	267	342	342	216	216	221	221	134	138	183	183	100	104	184	188	194	212
512po	CC8			155	155	120	122	265	271	342	342	216	216	221	221	128	138	185	188	106	108	184	200	209	215
N143po	HH1			155	155	116	120	265	271	338	338	216	216	221	221	138	138	185	188	100	108	184	188	194	215
N144po	HH1	Use		155	155	116	126	269	271	340	342	212	216	221	221	132	138	188	188	104	110	186	196	209	221
N145po	HH1			155	157	120	120	269	269	338	340	216	216	221	221	132	138	185	188	106	106	184	184	191	194
N146po	HH1			155	159	116	122	267	267	338	342	216	216	208	221	136	138	185	185	104	104	184	184	191	215
N147po	HH1	Use		155	157	116	120	267	271	338	342	216	216	221	221	136	138	188	188	100	110	184	186	200	215
N149po	HH1			155	155	116	124	269	271	338	338	216	216	221	221	134	138	188	188	106	108	184	186	194	194
N150po	HH1			155	157	116	120	271	271	338	342	214	216	208	221	132	140	185	188	100	104	184	184	203	206
N151po	HH1			155	157	116	120	271	271	340	344	212	212	221	221	134	138	188	188	100	100	184	186	197	209
N152po	HH1			153	157	116	116	271	271	338	346	212	212	221	221	134	138	188	188	108	108	184	196	191	191
N153po	HH1			155	157	116	122	271	271	338	344	212	216	221	221	134	142	188	188	100	108	196	196	191	194
N154po	HH1	Use		155	155	116	120	269	271	338	338	216	216	208	221	132	136	188	188	100	108	186	188	188	212
N155po	HH1			157	157	116	120	269	269	338	338	216	216	208	221	136	138	188	188	100	108	186	196	194	194
N156po	HH1			155	159	116	116	269	273	338	338	216	216	221	221	134	138	183	188	104	108	184	187	194	206
N160po	HH1			157	159	120	120	267	267	338	342	216	216	221	221	132	138	183	188	106	110	184	184	188	206
N164po	HH1			155	155	116	116	269	271	338	338	214	216	221	221	138	140	188	188	100	100	186	196	206	227
N166po	HH1			155	157	116	122	269	269	338	342	214	216	221	221	132	136	188	188	106	108	184	186	200	206
N168po	HH1	Use		155	155	116	120	269	271	338	338	216	216	221	221	132	136	188	188	100	100	186	186	209	215
N169po	HH1			155	155	116	120	261	271	338	340	216	218	208	221	132	138	185	188	100	100	184	188	188	194
N173po	HH1			153	155	116	120	269	271	342	342	216	216	221	221	134	134	188	188	108	108	186	186	209	215
N191po	HH1			153	155	120	120	261	285	338	338	216	216	221	221	132	132	188	188	104	106	184	196	191	191
N195po	HH1	Use		155	155	122	122	265	271	338	342	216	216	221	221	128	130	188	188	104	108	184	186	209	212
N201po	HH1			155	157	120	122	267	271	338	342	216	216	214	221	138	138	188	188	100	108	184	186	185	209
N202po	HH1			155	155	116	122	271	271	338	338	216	216	221	221	136	138	183	188	106	106	170	196	194	194
N285po	HH2	Use		155	155	116	116	267	267	338	342	216	222	221	221	134	138	188	188	106	106	184	186	188	227
N296po	HH2			155	157	116	120	271	273	338	338	216	216	208	208	132	134	185	188	104	104	186	192	188	212
N305po	HH2			155	157	116	122	269	271	338	342	216	216	221	221	134	136	188	188	100	104	184	192	191	215
N314po	HH2			149	157	116	122	265	271	338	338	212	216	214	221	134	138	188	188	100	104	176	191	188	209
N318po	HH2	Use		155	157	120	122	267	271	344	344	216	216	208	221	138	138	183	183	100	106	184	186	188	191
N320po	HH2	Use		155	157	116	120	267	271	338	338	216	216	208	208	134	136	183	185	104	108	188	188	188	194
N321po	HH2			153	155	116	120	271	271	338	338	212	216	221	221	138	138	188	188	106	108	184	188	188	191
N322po	HH2			157	157	116	116	269	271	338	338	216	216	208	221	134	142	183	185	104	106	184	184	188	200
N323po	HH2			155	155	116	120	271	271	338	340	216	216	208	221	134	138	183	183	106	106	184	204	191	212
N324po	HH2			153	157	116	116	271	271	338	340	216	216	208	221	132	134	183	185	100	100	184	184	188	212
N325po	HH2	Use		155	155	116	116	267	271	340	344	216	216	221	221	134	138	188	188	100	104	184	184	188	215
N326po	HH2	Use		153	157	120	120	269	271	338	344	216	222	221	221	134	134	183	183	100	106	184	186	191	227
N327po	HH2	Use		153	155	120	120	271	271	338	338	216	216	208	211	132	134	185	188	100	108	184	186	191	191
N328po	HH2			155	155	120	120	267	271	338	342	216	216	221	221	132	134	183	183	104	104	184	188	191	230
N329po	HH2	Use		155	157	120	122	261	271	338	338	212	216	221	221	134	134	188	188	106	106	186	187	188	194
N331po	HH2			155	155	120	120	271	271	338	338	216	216	208	221	134	138	185	188	100	104	184	186	202	215
N333po	HH2			155	157	120	122	269	271	338	342	216	216	221	221	132	134	188	188	100	106	186	186	191	194
N335po	HH2			157	157	116	120	267	271	338	342	212	216	221	221	134	134	183	188	104	106	184	186	188	194
N336po	HH2			149	155	116	120	273	273	338	338	216	216	221	221	134	138	183	188	106	106	186	192	188	188
N337po	HH2			155	155	116	116	267	271	336	338	212	216	221	221	132	138	183	188	100	100	184	184	188	191
N340po	HH2			155	155	120	120	271	271	338	340	216	216	221	221	134	140	185	188	100	104	186	186	203	203
N341po	HH2	Use		155	157	116	120	271	273	338	338	216	216	208	221	134	134	188	188	104	104	184	186	188	188
N343po	HH2			155	157	116	120	271	271	338	340	216	216	208	221	134	134	185	188	100	100	184	184	191	200
107po	HH3			157	157	116	120	265	285	338	338	216	216	221	221	134	134	183	188	0	0	184	186	185	209
109po	HH3			157	157	116	122	271	281	338	342	212	218	221	221	132	132	185	188	104	104	184	186	185	209
110po	HH3	Use		155	157	116	120	271	271	338	340	216	218	221	221	134	136	183	188	100	104	184	184	194	218
111po	HH3			157	157	116	120	271	271	338	340	212	216	208	221	132	132	188	188	104	104	184	184	188	218
113po	HH3			155	157	120	122	265	271	338	338	214	216	221	221	132	134	188	188	104	110	184	186	200	224
114po	HH3			155	155	120	122	271	271	338	340	214	216	221	221	132	138	185	188	100	108	186	186	185	221
116po	HH3	Use		155	157	116	120	271	271	336	338	214	214	208	221	132	134	185	188	100	100	184	186	209	212
117po	HH3			149	155	120	122	267	271	342	342	216	216	221	221	132	134	188	188	100	100	187	200	206	215
121po	HH3	Use		157	157	116	122	267	271	338	338	212	216	221	221	132	136	188	188	100	106	184	186	194	209
122po	HH3	Use		155	157	120	120	267	269	336	340	216	216	208	221	134	134	185	188	100	104	186	186	191	230
123po	HH3			155	157	120	122	271	271	338	338	212	216	208	221	134	138	188	188	106	106	184	186	191	215
159po	HH3			155	157	120	122	271	271	338	342	212	216	221	221	132	138	188	188	100	106	184	184	209	221
160po	HH3	Use		155	155	120	122	267	271	338	338	216	218	208	221	132	138	185	188	100	104	184	186	188	191
161po	HH3	Use		155	155	116	122	265	271	336	340	216	216	208	221	134	138	183	188	100	106	184	186	194	197
162po	HH3	Use		153	157	120	120	269	269	338	338	212	216	221	221	132	138	188	188	100	106	186	186	188	203
171po	HH3			157	157	116	120	269	269	338	342	216	216	221	221	132	132	188	188	106	106	184	186	191	194
172po	HH3			155	155	120	120	271	271	338	342	216	216	208	221	138	138	183	188	108	108	183	184	194	233
173po	HH3	Use		155	157	116	120	269	271	338	338	216	216	221	221	136	140	188	188	100	104	186	186	194	224
174po	HH3			157	157	116	120	271	271	338	342	216	216	208	208	132	134	188	188	104	104	184	187	191	197
176po	HH3			155	157	120	120	261	267	338	338	214	216	221	221	132	138	185	188	100	100	184	186	185	212
178po	HH3			155	155	116	120	269	271	338	338	216	216	208	221	134	136	188	188	106	106	184	189	221	224
183po	HH3			155	155	116	122	271	271	338	342	212	216	221	221	130	132	188	188	106	106	184	184	188	191
184po	HH3			155	157	120	120	269	271	338	338	216	216	221	221	134	134	185	188	100	100	184	186	188	209
268po	HH4	Use		153	157	116	116	271	285	338	342	216	216	208	221	134	136	188	188	100	104	184	186	194	221
269po	HH4			155	157	116	122	271	274	338	340	216	216	208	221	132	136	185	188	104	104	186	186	185	212
270po	HH4			153	155	116	122	265	271	338	342	216	216	221	221	134	136	188	188	100	106	184	189	191	209
271po	HH4	Use		155	157	116	116	267	269	338	342	212	216	208	208	136	142	188	188	104	104	186	187	212	230
272po	HH4	Use		155	157	116	116	271	273	338	342	216	216	208	221	132	138	185	188	104	106	180	184	200	227
273po	HH4			157	157	116	116	271	273	338	342	216	216	208	221	134	138	183	188	104	106	188	188	185	209
274po	HH4	Use		155	157	120	120	269	271	338	342	212	216	221	221	132	132	188	188	104	106	184	184	209	212
275po	HH4			149	157	116	120	269	271	338	342	216	216	221	221	132	138	185	188	106	106	184	186	188	191
276po	HH4	Use		155	159	116	120	271	271	338	338	216	216	221	221	130	132	188	188	104	110	186	200	194	218
277po	HH4			157	157	116	116	261	269	338	340	216	216	221	221	132	132	183	185	100	106	194	204	185	212
278po	HH4	Use		153	155	116	120	269	271	338	338	216	216	221	221	138	140	185	188	100	104	184	204	212	227
279po	HH4	Use		155	157	116	116	267	269	338	340	216	218	221	221	126	134	188	188	104	106	184	186	194	224
280po	HH4			155	157	116	120	267	269	338	338	212	212	208	221	132	134	188	188	104	106	184	186	209	230
281po	HH4			155	157	116	120	261	265	340	342	216	218	208	221	132	136	183	188	104	106	186	186	188	227
282po	HH4	Use		155	159	116	116	265	271	340	342	216	216	221	221	132	136	185	188	104	106	184	184	188	191
283po	HH4	Use		153	153	120	122	265	271	340	342	216	216	221	221	132	134	188	188	106	106	203	203	200	212
284po	HH4	Use		155	157	116	120	269	273	338	338	216	216	208	221	132	138	183	183	100	110	184	184	185	185
285po	HH4			155	157	116	116	265	271	336	344	216	216	208	221	132	134	183	188	100	106	184	188	212	221
286po	HH4			153	155	116	122	265	267	338	338	216	216	221	221	134	138	188	188	100	100	184	189	191	191
287po	HH4			157	157	116	120	267	271	338	338	216	216	221	221	134	136	188	188	100	108	186	196	194	221
192po	HH5			155	155	120	120	269	271	338	338	212	216	208	214	132	136	188	188	104	104	188	188	194	218
193po	HH5	Use		155	155	120	120	267	271	338	340	212	216	208	221	132	134	183	188	100	106	186	196	185	209
195po	HH5	Use		155	157	116	120	271	271	338	340	216	216	208	221	132	134	183	188	104	106	176	186	209	221
198po	HH5			157	157	116	120	269	269	338	338	216	216	208	208	136	138	183	188	104	104	184	186	188	221
199po	HH5	Use		157	157	116	120	269	271	338	342	216	216	221	221	134	138	188	188	100	106	188	188	188	221
200po	HH5			155	157	120	120	267	271	338	338	216	216	221	221	132	134	183	188	100	106	186	196	185	212
201po	HH5			153	155	116	120	265	269	338	342	216	216	221	221	134	136	188	188	100	100	184	184	218	221
203po	HH5			155	157	116	116	267	271	338	338	216	216	221	221	134	134	188	188	100	106	184	198	188	188
207po	HH5			155	155	114	120	269	271	338	342	216	216	208	221	134	136	183	188	104	104	184	198	215	221
208po	HH5			155	157	116	116	267	269	338	342	216	216	208	221	136	142	188	188	104	108	184	196	185	218
209po	HH5			157	157	120	120	267	271	340	342	212	216	208	221	132	136	183	185	104	106	184	186	209	209
210po	HH5	Use		157	157	120	122	265	267	338	340	212	216	208	221	136	136	183	188	108	108	186	186	209	209
211po	HH5	Use		155	157	120	122	269	271	338	340	216	216	208	221	128	136	188	188	100	104	184	200	191	233
212po	HH5	Use		155	159	116	120	261	271	338	338	212	216	208	221	136	136	185	188	108	108	184	184	194	215
214po	HH5			157	159	116	120	269	271	338	342	216	216	208	221	132	136	183	188	100	108	186	186	194	212
218po	HH5			155	157	116	116	269	271	340	342	216	218	208	221	128	132	183	188	100	104	185	191	185	209
219po	HH5			155	157	116	116	269	271	338	338	216	216	208	221	140	140	188	188	100	106	184	184	185	185
222po	HH5			147	157	116	122	271	271	338	338	216	216	208	221	134	140	183	188	106	108	186	186	191	194
225po	HH5			157	157	116	120	269	271	338	338	216	216	208	221	132	132	183	188	100	100	186	186	191	209
226po	HH5			155	157	116	116	269	271	338	338	216	216	221	221	138	142	183	188	100	100	184	196	209	209
227po	HH5			155	155	116	122	265	271	338	344	216	216	208	221	134	138	188	188	106	106	184	186	191	209
230po	HH5	Use		155	159	116	120	269	271	338	342	218	220	208	221	132	138	183	188	100	100	186	186	191	215
232po	HH5	Use		155	155	120	122	265	271	338	338	216	216	208	221	132	134	183	183	106	106	184	186	209	233
235po	HH5	Use		149	159	120	120	267	271	338	338	212	216	221	221	134	134	188	188	108	114	184	184	209	221
236po	HH5			155	155	116	120	265	271	338	338	212	216	221	221	134	136	183	183	104	106	188	188	191	221
HM091Po	HMu			155	157	116	116	265	269	338	338	216	216	208	221	138	142	183	194	100	100	184	203	185	188
HM095Po	HMu			155	155	116	120	261	269	342	342	216	216	208	221	132	132	188	188	104	104	184	185	188	188
HM098Po	HMu			149	149	116	120	0	0	342	342	212	216	208	221	134	136	183	188	108	108	184	184	206	230
HM102Po	HMu			149	155	116	116	261	271	338	340	216	216	221	221	136	138	183	188	112	112	185	186	188	218
HM105Po	HMu			155	157	116	116	271	271	338	338	216	216	208	221	136	138	188	188	100	108	184	186	188	230
HM108Po	HMu			155	155	116	116	267	271	338	342	216	216	221	221	132	138	183	188	0	0	186	186	191	218
HM113Po	HMu			157	157	120	122	265	271	338	342	216	218	208	208	132	134	183	188	100	106	186	208	188	194
HM114Po	HMu			149	159	116	116	261	269	342	342	216	216	208	221	132	132	183	188	106	106	185	186	212	212
HM117Po	HMu			157	157	116	116	261	269	342	342	216	216	208	208	132	140	188	188	100	104	184	186	194	212
HM119Po	HMu			157	157	116	122	261	271	340	342	216	216	208	208	134	138	188	188	102	106	184	186	221	227
HM123Po	HMu			153	155	116	116	269	271	338	338	216	216	208	221	132	132	188	188	104	112	184	184	191	221
HM125Po	HMu			147	153	116	122	267	269	338	342	216	216	208	221	132	134	183	188	100	106	184	184	209	209
HM130Po	HMu			155	157	116	116	261	269	338	340	216	216	208	208	132	136	188	188	102	102	184	184	209	212
HM134Po	HMu			155	157	116	116	261	265	338	340	216	216	208	208	132	134	188	188	98	98	184	186	212	212
HM138Po	HMu			155	155	120	120	265	269	342	342	212	212	208	221	132	132	183	188	106	106	184	186	206	227
HM145Po	HMu	Use		155	157	116	120	261	269	338	342	216	216	208	221	134	138	183	183	106	106	186	186	185	212
HM146Po	HMu			155	155	120	120	265	267	340	342	212	216	208	208	134	136	188	188	106	110	184	184	218	224
HM154Po	HMu	Use		155	155	116	120	265	267	338	342	216	216	208	221	138	142	188	188	100	108	184	186	188	230
HM158Po	HMu			155	155	116	116	261	269	338	338	216	216	214	217	134	138	188	188	100	100	184	186	197	215
HM161Po	HMu			155	155	116	116	269	271	338	342	216	216	221	221	133	134	183	188	104	108	182	203	218	227
HI044Po	HI			155	155	116	120	265	271	338	342	214	216	208	221	132	136	183	185	106	108	184	185	191	191
HI051Po	HI	Use		155	155	116	116	267	271	340	342	216	216	221	221	134	134	188	188	100	100	184	184	194	194
HI058Po	HI			147	155	116	116	271	271	338	344	216	216	208	221	132	132	188	188	106	110	186	187	191	200
HI067Po	HI			155	155	116	116	271	271	340	342	216	216	221	221	132	132	183	183	104	106	186	186	194	212
HI069Po	HI			149	155	116	116	267	271	338	338	216	216	208	214	132	138	183	188	104	104	187	187	185	212
HI072Po	HI	Use		155	159	116	116	261	261	338	338	212	216	221	221	132	138	188	188	106	106	184	184	206	215
HI081Po	HI			157	159	116	116	261	271	338	342	216	216	221	221	132	132	188	188	100	100	184	184	212	221
HI083Po	HI			155	155	120	120	271	271	338	342	216	216	208	221	132	138	188	188	100	106	182	184	185	191
HI084Po	HI			155	157	120	120	267	271	340	340	216	216	208	221	138	138	188	188	104	106	182	184	191	191
HI086Po	HI			153	157	120	120	267	271	340	340	216	216	208	221	132	138	183	188	104	106	184	186	191	218
HMei265Po	HMe			155	157	116	120	261	265	338	338	216	218	208	221	132	134	183	188	104	106	184	184	194	212
HMei269Po	HMe			147	155	116	116	261	271	338	340	216	216	208	208	126	142	185	188	98	104	184	184	191	200
HMei272Po	HMe			155	159	116	116	261	269	342	342	212	216	208	221	138	142	183	188	104	106	184	184	185	191
HMei277Po	HMe			149	157	116	120	0	0	338	340	216	218	208	221	138	138	183	190	106	106	184	184	191	215
HMei279Po	HMe			155	159	116	120	261	269	338	342	216	218	208	221	134	134	188	188	106	106	185	186	191	209
HMei282Po	HMe			155	155	116	116	271	271	338	338	216	216	221	221	134	138	188	188	100	106	184	209	191	191
HMei284Po	HMe			155	155	116	122	265	265	340	344	216	216	221	221	138	140	188	188	102	102	184	186	191	218
HMei287Po	HMe			155	157	120	120	265	271	338	338	216	216	221	224	134	142	188	188	104	106	184	189	191	191
HMei291Po	HMe			155	157	116	120	265	265	340	342	216	218	201	221	132	136	188	188	100	104	184	184	200	209
HMei294Po	HMe			155	155	116	120	267	271	338	342	216	218	208	221	136	138	188	188	104	108	184	184	185	212
HMei298Po	HMe	Use		153	155	116	120	271	271	340	342	216	216	221	221	138	140	188	188	104	108	184	186	209	221
HMei303Po	HMe			155	155	116	120	269	271	342	342	216	218	208	221	130	132	185	188	106	106	184	186	191	218
HMei307Po	HMe			155	157	116	116	271	271	338	340	216	216	208	221	134	136	188	188	106	106	182	184	194	215
HMei314Po	HMe			155	157	116	116	267	269	338	342	216	216	221	221	132	134	183	190	106	106	184	184	191	206
HMei318Po	HMe			149	157	116	120	261	271	338	342	216	216	208	208	132	134	188	190	106	106	186	189	194	206
HMei321Po	HMe			155	157	116	116	267	269	338	338	216	216	221	221	134	138	188	188	106	106	187	187	185	194
HMei325Po	HMe			155	159	116	120	261	271	338	338	216	216	221	221	132	136	185	188	104	106	184	184	185	185
HMei333Po	HMe			149	155	116	116	271	271	338	342	216	216	221	221	134	136	188	188	104	106	184	184	185	191
MEI1po	HMe			153	157	116	120	269	271	340	340	216	216	221	221	136	138	188	188	106	106	184	184	194	206
MEI2po	HMe			149	157	116	120	269	271	342	342	216	220	221	221	136	138	188	188	106	106	184	184	212	215
MEI3po	HMe			155	155	116	116	261	271	338	340	212	216	208	221	132	138	183	188	106	106	184	184	209	215
MEI4po	HMe			149	157	116	120	261	271	338	338	216	220	208	221	132	132	185	188	106	106	186	186	191	209
MEI5po	HMe			155	157	116	120	261	265	338	338	216	218	208	221	132	134	183	188	106	106	184	184	194	212
PoIM1-01	VM	Use		153	155	116	120	271	271	340	340	218	222	221	221	138	138	188	194	106	106	184	184	236	239
PoIM1-02	VM	Use		155	159	116	120	269	271	340	340	216	216	221	221	138	138	188	194	104	106	184	184	185	185
PoIM1-03	VM	Use		153	159	120	120	271	271	340	340	212	222	221	221	136	138	185	194	104	106	176	189	185	194
PoIM1-04	VM	Use		153	155	116	120	271	271	338	340	212	216	208	221	136	138	185	185	0	0	193	197	0	0
PoIM1-05	VM	Use		153	159	116	120	271	271	338	340	216	216	208	221	136	142	188	188	104	106	0	0	185	185
PoIM1-06	VM	Use		159	159	120	120	271	271	338	340	212	218	208	221	136	142	188	194	106	106	176	176	185	239
PoIM1-07	VM	Use		159	159	120	120	269	271	338	340	0	0	221	221	136	142	188	188	104	110	0	0	185	185
PoIM1-08	VM	Use		155	159	116	120	269	271	340	340	216	218	221	221	136	142	188	194	106	106	0	0	185	185
PoIM1-09	VM	Use		153	153	120	120	271	271	340	340	218	218	221	221	138	138	188	188	104	106	184	195	185	185
PoIM1-10	VM	Use		153	155	120	120	271	271	340	340	216	222	221	221	136	136	188	194	104	106	176	195	185	185
PoIM1-11	VM	Use		153	159	120	120	271	271	340	340	218	218	208	221	136	138	188	188	106	106	176	195	236	239
PoIM1-12	VM	Use		153	159	120	120	271	271	340	340	218	218	208	221	136	138	188	188	106	106	0	0	236	239
PoIM1-13	VM	Use		153	155	120	120	269	271	338	340	218	222	221	221	142	142	185	188	104	106	0	0	230	236
PoIM1-14	VM	Use		155	159	120	120	271	273	340	340	212	216	221	221	136	136	185	194	104	106	0	0	185	194
PoIM1-15	VM	Use		159	159	120	120	271	271	340	340	212	218	208	221	136	138	188	188	110	110	0	0	185	185
PoIM1-16	VM	Use		153	159	120	120	271	271	338	340	212	218	208	221	138	142	188	194	104	106	184	184	185	230
PoIM1-17	VM	Use		153	155	116	120	271	271	338	340	216	216	208	221	136	138	185	188	104	106	176	189	194	236
PoIM1-18	VM	Use		153	159	120	120	271	271	340	340	218	218	221	221	138	138	188	188	104	104	184	184	185	221
PoIM1-19	VM	Use		153	159	120	120	271	271	340	340	218	218	221	221	138	138	188	188	104	104	184	184	185	221
PoIM1-20	VM	Use		153	155	116	120	271	271	340	340	218	222	221	221	138	138	188	194	106	106	184	184	236	239
PoIM1-21	VM	Use		153	153	120	120	271	271	340	340	218	218	221	221	138	138	188	188	104	106	184	184	185	185
PoIM1-22	VM	Use		153	159	116	120	269	271	340	340	212	216	221	221	136	138	188	194	106	106	184	184	185	236
PoIM1-23	VM	Use		153	155	120	120	271	271	338	338	216	218	221	221	138	142	185	188	106	106	184	184	185	185
PoIM1-24	VM	Use		153	159	116	120	271	271	338	340	218	222	208	221	138	138	188	188	106	106	184	184	185	236
PoIM1-25	VM	Use		153	153	120	120	271	271	338	338	216	218	208	221	138	142	188	188	104	106	176	176	185	239
PoIM1-26	VM	Use		159	159	120	120	271	271	338	340	218	222	208	208	136	142	188	194	104	106	186	186	185	239
PoIM1-27	VM	Use		159	159	116	120	271	273	338	340	218	222	221	221	136	138	188	188	104	106	176	176	236	239
PoIM1-28	VM	Use		159	159	120	120	271	271	338	340	216	218	208	208	136	138	188	194	104	106	184	184	194	221
PoIM1-29	VM	Use		153	153	120	120	271	271	340	340	218	218	221	221	138	138	188	188	104	106	184	184	185	185
PoIM1-30	VM	Use		159	159	120	120	271	271	338	340	212	218	208	221	136	142	188	194	106	106	176	176	185	239
PoIM1-31	VM	Use		153	153	116	120	271	271	340	340	216	218	208	208	136	142	185	185	104	104	184	184	185	221
PoIM1-32	VM	Use		159	159	120	120	271	271	338	340	212	222	208	221	142	142	188	188	110	110	182	182	185	185
PoIM1-33	VM	Use		153	155	116	120	271	271	340	340	218	222	221	221	138	138	188	194	106	106	184	184	236	239
PoIM1-34	VM	Use		153	159	120	120	271	271	340	340	218	218	208	208	136	146	185	188	104	106	0	0	185	236
PoIM1-35	VM	Use		159	159	120	120	271	271	338	340	212	222	208	221	138	142	188	194	104	106	186	186	236	239
ND11Po	DK	Use	Use	155	157	116	116	269	271	340	340	216	216	0	0	138	138	188	190	100	108	186	203	185	188
ND26Po	DK	Use	Use	157	157	116	116	269	273	336	342	214	214	221	221	132	138	185	185	100	100	186	203	185	197
ND29Po	DK	Use	Use	153	155	116	116	271	275	340	340	216	218	221	224	140	144	190	190	108	108	203	208	185	197
ND32Po	DK	Use	Use	155	155	116	120	269	275	336	342	214	216	221	224	132	138	185	190	110	110	184	203	185	185
ND33Po	DK	Use	Use	149	155	116	116	261	271	336	340	214	216	221	221	138	138	190	190	108	108	200	203	188	188
ND34Po	DK	Use	Use	155	155	116	116	271	271	338	340	216	220	0	0	136	138	185	188	100	102	187	203	185	188
ND35Po	DK	Use	Use	155	155	116	116	269	275	336	338	214	216	208	208	138	140	185	185	106	108	203	203	185	188
ND37Po	DK	Use	Use	155	155	116	116	275	275	340	340	216	216	0	0	138	140	185	185	106	108	187	203	185	188
ND38Po	DK	Use	Use	155	155	116	116	271	275	340	342	214	216	0	0	138	138	185	185	106	106	203	207	188	188
ND39Po	DK	Use	Use	153	153	116	116	275	275	336	338	214	216	0	0	138	138	185	185	100	106	203	203	185	188
ND40Po	DK	Use	Use	153	153	116	116	275	275	336	338	214	216	0	0	138	138	185	185	100	106	203	203	185	188
ND42Po	DK	Use	Use	155	155	116	116	269	271	338	338	216	220	208	224	136	138	185	185	102	108	187	203	185	188
ND44Po	DK	Use	Use	149	155	116	116	269	275	336	340	214	218	208	221	138	144	185	185	102	108	188	188	185	188
ND45Po	DK	Use	Use	155	155	116	116	269	269	340	342	214	214	0	0	138	138	185	188	102	106	203	207	185	188
ND50Po	DK	Use	Use	153	155	116	116	269	271	336	340	214	218	195	221	138	140	185	190	100	106	184	209	185	185
ND60Po	DK	Use	Use	153	157	116	116	269	271	340	342	214	218	221	221	138	138	188	190	100	108	184	203	185	188
ND61Po	DK	Use	Use	153	153	116	122	271	271	340	340	214	216	221	221	138	138	185	190	100	100	203	203	185	188
ND62Po	DK	Use	Use	155	157	116	122	269	271	338	340	214	216	221	221	132	144	185	185	100	102	203	204	188	188
ND65Po	DK	Use	Use	149	153	116	116	273	275	340	340	216	218	221	221	130	140	190	190	100	104	184	200	185	206
ND67Po	DK	Use	Use	149	155	116	116	271	273	336	340	216	216	221	221	138	147	190	190	100	104	184	188	185	188
ND69Po	DK	Use	Use	149	155	116	116	269	271	336	336	214	214	221	221	132	144	190	190	100	108	186	200	188	188
ND70Po	DK	Use	Use	155	157	116	116	271	273	338	340	214	216	0	0	138	140	185	190	100	108	186	188	185	188
ND71Po	DK	Use	Use	151	153	116	116	269	271	336	336	214	222	0	0	132	140	185	188	100	102	188	188	185	185
ND72Po	DK	Use	Use	149	153	116	116	271	274	338	340	216	220	221	221	138	140	185	190	100	102	203	213	185	188
ND80Po	DK	Use	Use	149	157	116	116	269	269	336	340	216	218	221	221	138	138	190	190	100	100	186	188	185	188
ND9Po	DK	Use	Use	153	153	116	116	271	271	340	342	214	216	221	221	138	138	185	190	100	106	203	209	185	188
SD104Po	DM	Use	Use	155	155	116	116	271	275	336	338	216	218	221	221	132	138	181	188	108	108	186	186	185	197
SD108Po	DM	Use	Use	155	155	116	116	271	271	338	342	217	218	221	224	122	152	190	190	104	104	196	203	185	200
SD111Po	DM	Use	Use	155	155	116	116	271	271	338	338	217	218	221	221	122	140	190	190	106	106	194	200	185	206
SD127Po	DM	Use	Use	155	155	116	116	271	275	338	338	218	218	221	221	130	140	185	188	104	104	186	203	185	194
SD128Po	DM	Use	Use	155	155	116	116	271	271	338	342	216	218	221	221	130	138	185	190	0	0	200	203	185	185
SD129Po	DM	Use	Use	153	155	116	116	271	271	338	338	217	218	221	221	130	138	190	190	104	104	196	203	185	194
SD130Po	DM	Use	Use	155	155	116	116	271	271	338	342	216	218	221	221	138	138	190	190	100	108	184	196	185	185
SD133Po	DM	Use	Use	155	155	116	116	271	271	338	338	216	218	221	221	138	140	185	190	100	108	186	188	188	197
SD134Po	DM	Use	Use	155	155	116	116	271	271	338	342	216	218	221	221	138	140	185	190	100	100	186	198	188	200
SD152Po	DM	Use	Use	155	155	116	116	275	275	338	338	218	218	208	221	130	138	188	190	106	106	196	203	185	185
SD153Po	DM	Use	Use	155	155	116	116	271	275	336	338	218	218	221	221	138	140	185	190	100	100	198	217	185	188
SD154Po	DM	Use	Use	155	155	116	116	271	271	338	338	216	218	221	224	128	138	181	185	104	104	188	196	188	212
SD161Po	DM	Use	Use	155	155	116	116	271	275	338	338	216	218	221	221	138	138	188	190	100	100	196	203	185	200
SD166Po	DM	Use	Use	151	155	116	116	271	275	338	338	216	218	221	221	128	138	190	190	104	104	188	200	188	188
SD167Po	DM	Use	Use	153	155	116	116	271	275	338	338	216	218	221	221	140	142	188	190	0	0	196	196	185	188
SD169Po	DM	Use	Use	155	155	116	116	275	275	336	342	217	217	208	221	138	140	190	190	0	0	186	203	185	185
SD170Po	DM	Use	Use	155	155	116	116	269	275	338	342	218	218	221	221	138	144	185	188	100	100	188	196	185	185
SD171Po	DM	Use	Use	153	155	116	116	269	275	338	338	216	218	221	221	128	138	185	190	100	100	186	215	185	188
SD172Po	DM	Use	Use	155	155	116	116	271	275	336	336	216	216	216	221	140	140	190	190	106	106	196	203	185	188
SD175Po	DM	Use	Use	155	155	116	116	271	275	338	338	218	218	195	221	128	140	190	190	100	110	186	186	185	200
SD178Po	DM	Use	Use	151	155	116	116	271	275	338	338	216	218	221	224	138	138	188	190	104	111	200	200	185	188
SD94Po	DM	Use	Use	155	155	116	116	271	275	338	340	218	218	0	0	130	132	181	190	100	108	184	200	188	188
SD97Po	DM	Use	Use	155	155	116	116	271	271	338	338	216	218	0	0	130	152	190	190	104	104	203	203	185	188
poISI162	YIs	Use		155	157	116	120	271	271	334	336	216	216	221	224	136	136	185	188	106	106	180	180	185	188
poISI164	YIs	Use		151	151	116	124	271	271	338	342	216	218	217	224	136	138	190	190	106	106	180	192	197	212
poISI169	YIs	Use		155	155	116	116	275	275	340	344	218	218	221	221	136	136	185	188	100	106	180	184	185	185
poISI166	YIs	Use		145	145	116	116	261	271	338	338	220	220	217	224	136	140	185	190	106	108	194	204	185	215
poISI170	YIs	Use		155	155	116	116	269	271	336	340	216	218	221	221	138	138	185	188	106	106	180	180	185	218
poISI168	YIs	Use		151	151	116	116	271	271	334	344	216	220	224	224	134	138	185	190	106	108	180	188	185	185
poISI213	YIs	Use		151	151	116	120	261	261	338	342	218	218	221	224	136	138	185	190	104	104	180	184	197	233
poISI193	YIs	Use		151	155	116	116	268	271	334	338	216	218	224	224	136	138	190	190	108	108	180	215	185	197
poISI154	YIs	Use		155	155	116	116	271	271	334	338	216	220	221	221	128	134	181	190	106	106	188	194	185	185
poISI147	YIs	Use		155	157	116	116	261	261	342	342	216	218	221	224	138	142	185	190	104	104	184	192	185	233
poISI138	YIs	Use		153	153	116	130	261	271	336	338	216	222	221	221	138	138	185	188	106	106	178	180	185	206
poISI123	YIs	Use		155	155	116	116	271	277	334	338	216	218	221	221	132	136	186	188	106	110	180	198	212	233
poISI248	YIs	Use		155	155	116	116	261	271	338	338	216	218	221	224	138	138	186	190	110	110	188	188	188	212
poISI250	YIs	Use		153	155	112	116	269	271	338	342	212	218	221	221	136	138	190	190	100	106	180	196	185	233
poIRI0108	YIr	Use		153	155	116	130	268	271	336	338	218	218	221	224	138	140	183	185	100	100	184	184	191	218
poIRI049	YIr	Use		155	159	112	116	261	283	340	344	218	222	221	224	136	136	185	190	106	108	188	200	188	203
poIRI050	YIr	Use		145	155	116	116	269	273	334	336	218	218	217	221	138	138	185	185	100	106	188	194	188	206
poIRI051	YIr	Use		149	159	116	120	261	269	334	338	214	218	221	224	138	142	190	190	104	106	184	217	185	200
poIRI052	YIr	Use		145	155	120	120	261	271	336	338	214	214	217	221	136	140	183	190	100	106	194	213	185	185
poIRI053	YIr	Use		149	149	116	120	261	273	334	348	216	218	217	221	136	138	185	185	100	100	184	184	179	185
poIRI099	YIr	Use		155	155	116	116	261	268	338	348	212	216	217	221	134	136	185	185	100	100	194	200	185	206
poIRI054	YIr	Use		147	155	116	120	261	271	338	338	214	218	221	224	136	140	183	190	100	106	178	184	179	179
poIRI097	YIr	Use		145	155	116	120	261	271	338	338	214	222	217	217	134	136	185	188	100	106	184	184	185	185
poIRI098	YIr	Use		155	155	112	120	271	283	344	344	214	222	221	221	136	140	185	185	100	106	184	217	185	206
poIRI055	YIr	Use		145	145	116	120	261	261	338	338	216	218	221	224	134	140	185	185	100	106	183	213	185	185
poIRI094	YIr	Use		153	155	116	120	268	271	334	336	216	216	217	217	136	138	185	190	100	108	191	196	188	221
poIRI093	YIr	Use		159	159	110	116	261	270	338	342	220	220	211	224	136	138	190	190	100	100	186	215	182	188
poIRI090	YIr	Use		145	145	110	116	268	273	338	338	218	224	217	221	136	138	185	190	100	106	180	184	185	188
poIRI088	YIr	Use		159	159	116	116	271	283	336	336	218	218	221	221	136	136	185	190	100	100	184	186	182	185
poIRI085	YIr	Use		145	147	116	116	270	277	334	336	218	218	224	227	136	138	185	190	106	106	184	188	185	203
poIRI083	YIr	Use		155	155	116	120	268	273	336	336	216	218	221	221	136	140	185	188	100	108	184	196	182	182
poIRI063	YIr	Use		149	157	116	122	271	273	334	338	216	216	221	224	138	140	185	190	106	106	184	188	188	200
poIRI082	YIr	Use		145	149	116	120	270	271	336	338	216	218	221	227	134	140	185	190	106	106	184	188	200	203
poIRI081	YIr	Use		145	155	120	130	269	270	334	336	214	218	217	224	136	138	190	190	104	108	184	203	185	203
poIRI079	YIr	Use		145	155	116	116	261	273	334	344	218	222	217	217	136	136	185	185	106	108	178	180	185	203

## Sheet: Usage Notes
Usage Notes
Description of variables
SampleName: individual id
Population: Population id of sampled population (Table 1)
Structure_All: data used in STRUCTURE analysis for all Planchonella obovata sensu lato populations (Fig. 6)
Structure_dubia: data used in STRUCTURE analysis for Planchonella obovata var. dubia and Planchonella obovata var. dubia (S2. Fig.)
Po[X][a or b]: genotype data (consist of microsatellite locus name (Po[X]), and allele number ([a or b])); 0 = missing data
