# Supplementary material for: Contrasting genetic diversity between Planchonella obovata sensu lato (Sapotaceae) on old continental and young oceanic island populations in Japan
Source: PLoS One. 2022 Sep 2;17(9):e0273871. doi: 10.1371/journal.pone.0273871 (PMC9439235; doi:10.1371/journal.pone.0273871)
Supplement: S2 Data — (XLSX) [file pone.0273871.s003.xlsx]

## Sheet: DataUsedLMER
Population ID	Region	Locus	HE	AR	Island area	Island age	Distance to nearest continent (km)	Island origin
MM	Bonin	Po016	0.635742	4.232	256	middle	1990	oceanic
MM	Bonin	Po017	0.447754	3.247	256	middle	1990	oceanic
MM	Bonin	Po182	0.757324	5.481	256	middle	1990	oceanic
MM	Bonin	Po267	0.685547	4.193	256	middle	1990	oceanic
MM	Bonin	Po352	0.305176	3.416	256	middle	1990	oceanic
MM	Bonin	Po419	0.118652	1.995	256	middle	1990	oceanic
MM	Bonin	Po564	0.828125	7.006	256	middle	1990	oceanic
MM	Bonin	Po587	0.693028	3.967	256	middle	1990	oceanic
MM	Bonin	Po116	0.724732	4.314	256	middle	1990	oceanic
MM	Bonin	Po188	0.702393	5.244	256	middle	1990	oceanic
MM	Bonin	Po506	0.468262	5.027	256	middle	1990	oceanic
CO1	Bonin	Po016	0.692149	5.318	520	middle	1990	oceanic
CO1	Bonin	Po017	0.515496	3.302	520	middle	1990	oceanic
CO1	Bonin	Po182	0.77686	6.31	520	middle	1990	oceanic
CO1	Bonin	Po267	0.572562	4.366	520	middle	1990	oceanic
CO1	Bonin	Po352	0.317149	3.223	520	middle	1990	oceanic
CO1	Bonin	Po419	0.0867769	1.708	520	middle	1990	oceanic
CO1	Bonin	Po564	0.81405	6.612	520	middle	1990	oceanic
CO1	Bonin	Po587	0.363946	3.345	520	middle	1990	oceanic
CO1	Bonin	Po116	0.709711	4.627	520	middle	1990	oceanic
CO1	Bonin	Po188	0.642562	6.391	520	middle	1990	oceanic
CO1	Bonin	Po506	0.78719	8.38	520	middle	1990	oceanic
CO2	Bonin	Po016	0.713018	4.549	520	middle	1990	oceanic
CO2	Bonin	Po017	0.427679	2.904	520	middle	1990	oceanic
CO2	Bonin	Po182	0.791584	6.39	520	middle	1990	oceanic
CO2	Bonin	Po267	0.581197	4.136	520	middle	1990	oceanic
CO2	Bonin	Po352	0.235043	3.003	520	middle	1990	oceanic
CO2	Bonin	Po419	0.351742	3.413	520	middle	1990	oceanic
CO2	Bonin	Po564	0.773504	6.526	520	middle	1990	oceanic
CO2	Bonin	Po587	0.51545	4.011	520	middle	1990	oceanic
CO2	Bonin	Po116	0.763642	5.361	520	middle	1990	oceanic
CO2	Bonin	Po188	0.650559	5.927	520	middle	1990	oceanic
CO2	Bonin	Po506	0.770874	8.906	520	middle	1990	oceanic
CA1	Bonin	Po016	0.729597	4.528	788	middle	1990	oceanic
CA1	Bonin	Po017	0.499483	3.187	788	middle	1990	oceanic
CA1	Bonin	Po182	0.765238	5.249	788	middle	1990	oceanic
CA1	Bonin	Po267	0.657653	4.977	788	middle	1990	oceanic
CA1	Bonin	Po352	0.266529	3.112	788	middle	1990	oceanic
CA1	Bonin	Po419	0.137121	2.007	788	middle	1990	oceanic
CA1	Bonin	Po564	0.74561	6.575	788	middle	1990	oceanic
CA1	Bonin	Po587	0.612603	3.63	788	middle	1990	oceanic
CA1	Bonin	Po116	0.690341	4.328	788	middle	1990	oceanic
CA1	Bonin	Po188	0.66813	6.448	788	middle	1990	oceanic
CA1	Bonin	Po506	0.744576	7.46	788	middle	1990	oceanic
CA2	Bonin	Po016	0.73852	4.938	788	middle	1990	oceanic
CA2	Bonin	Po017	0.437574	2.949	788	middle	1990	oceanic
CA2	Bonin	Po182	0.810939	6.186	788	middle	1990	oceanic
CA2	Bonin	Po267	0.69025	4.506	788	middle	1990	oceanic
CA2	Bonin	Po352	0.270511	2.533	788	middle	1990	oceanic
CA2	Bonin	Po419	0.162307	2.494	788	middle	1990	oceanic
CA2	Bonin	Po564	0.782996	7.039	788	middle	1990	oceanic
CA2	Bonin	Po587	0.559949	4.066	788	middle	1990	oceanic
CA2	Bonin	Po116	0.684304	4.514	788	middle	1990	oceanic
CA2	Bonin	Po188	0.571344	5.878	788	middle	1990	oceanic
CA2	Bonin	Po506	0.757653	8.145	788	middle	1990	oceanic
CN	Bonin	Po016	0.623967	3	48	middle	1990	oceanic
CN	Bonin	Po017	0.402778	2.978	48	middle	1990	oceanic
CN	Bonin	Po182	0.694444	4.829	48	middle	1990	oceanic
CN	Bonin	Po267	0.635417	3.833	48	middle	1990	oceanic
CN	Bonin	Po352	0	1	48	middle	1990	oceanic
CN	Bonin	Po419	0.229167	3.5	48	middle	1990	oceanic
CN	Bonin	Po564	0.663194	6.474	48	middle	1990	oceanic
CN	Bonin	Po587	0.538194	3.812	48	middle	1990	oceanic
CN	Bonin	Po116	0.614583	3.833	48	middle	1990	oceanic
CN	Bonin	Po188	0.538194	3.812	48	middle	1990	oceanic
CN	Bonin	Po506	0.833333	8.558	48	middle	1990	oceanic
CC1	Bonin	Po016	0.68	5.088	2344	middle	1990	oceanic
CC1	Bonin	Po017	0.515	2.988	2344	middle	1990	oceanic
CC1	Bonin	Po182	0.74125	4.488	2344	middle	1990	oceanic
CC1	Bonin	Po267	0.41875	4.088	2344	middle	1990	oceanic
CC1	Bonin	Po352	0.09625	2	2344	middle	1990	oceanic
CC1	Bonin	Po419	0.26875	3.141	2344	middle	1990	oceanic
CC1	Bonin	Po564	0.86	7.991	2344	middle	1990	oceanic
CC1	Bonin	Po587	0.48375	2.946	2344	middle	1990	oceanic
CC1	Bonin	Po116	0.71	4.937	2344	middle	1990	oceanic
CC1	Bonin	Po188	0.71	6.897	2344	middle	1990	oceanic
CC1	Bonin	Po506	0.8375	8.162	2344	middle	1990	oceanic
CC2	Bonin	Po016	0.612245	3.732	2344	middle	1990	oceanic
CC2	Bonin	Po017	0.475057	2.979	2344	middle	1990	oceanic
CC2	Bonin	Po182	0.825397	5.925	2344	middle	1990	oceanic
CC2	Bonin	Po267	0.472789	2.966	2344	middle	1990	oceanic
CC2	Bonin	Po352	0.172336	1.935	2344	middle	1990	oceanic
CC2	Bonin	Po419	0.0464853	1.476	2344	middle	1990	oceanic
CC2	Bonin	Po564	0.820862	7.749	2344	middle	1990	oceanic
CC2	Bonin	Po587	0.498866	2.983	2344	middle	1990	oceanic
CC2	Bonin	Po116	0.794785	5.933	2344	middle	1990	oceanic
CC2	Bonin	Po188	0.611111	5.588	2344	middle	1990	oceanic
CC2	Bonin	Po506	0.743764	6.714	2344	middle	1990	oceanic
CC3	Bonin	Po016	0.66263	4.404	2344	middle	1990	oceanic
CC3	Bonin	Po017	0.306228	2.878	2344	middle	1990	oceanic
CC3	Bonin	Po182	0.732422	6.212	2344	middle	1990	oceanic
CC3	Bonin	Po267	0.641869	3.586	2344	middle	1990	oceanic
CC3	Bonin	Po352	0.0570934	1.588	2344	middle	1990	oceanic
CC3	Bonin	Po419	0.397924	4.055	2344	middle	1990	oceanic
CC3	Bonin	Po564	0.740484	5.722	2344	middle	1990	oceanic
CC3	Bonin	Po587	0.396194	3.716	2344	middle	1990	oceanic
CC3	Bonin	Po116	0.692042	3.838	2344	middle	1990	oceanic
CC3	Bonin	Po188	0.449827	5.955	2344	middle	1990	oceanic
CC3	Bonin	Po506	0.799308	7.568	2344	middle	1990	oceanic
CC4	Bonin	Po016	0.736832	5.203	2344	middle	1990	oceanic
CC4	Bonin	Po017	0.283099	2.529	2344	middle	1990	oceanic
CC4	Bonin	Po182	0.740754	5.99	2344	middle	1990	oceanic
CC4	Bonin	Po267	0.679162	3.78	2344	middle	1990	oceanic
CC4	Bonin	Po352	0.352626	3.774	2344	middle	1990	oceanic
CC4	Bonin	Po419	0.275148	3.077	2344	middle	1990	oceanic
CC4	Bonin	Po564	0.83247	7.546	2344	middle	1990	oceanic
CC4	Bonin	Po587	0.477071	3.805	2344	middle	1990	oceanic
CC4	Bonin	Po116	0.746487	4.696	2344	middle	1990	oceanic
CC4	Bonin	Po188	0.5198	5.496	2344	middle	1990	oceanic
CC4	Bonin	Po506	0.752959	7.126	2344	middle	1990	oceanic
CC5	Bonin	Po016	0.670139	4.787	2344	middle	1990	oceanic
CC5	Bonin	Po017	0.428819	3.223	2344	middle	1990	oceanic
CC5	Bonin	Po182	0.721354	5.308	2344	middle	1990	oceanic
CC5	Bonin	Po267	0.702257	4.979	2344	middle	1990	oceanic
CC5	Bonin	Po352	0.118924	2.082	2344	middle	1990	oceanic
CC5	Bonin	Po419	0.228299	2.892	2344	middle	1990	oceanic
CC5	Bonin	Po564	0.794271	6.709	2344	middle	1990	oceanic
CC5	Bonin	Po587	0.526042	3.396	2344	middle	1990	oceanic
CC5	Bonin	Po116	0.746528	5.485	2344	middle	1990	oceanic
CC5	Bonin	Po188	0.58941	6.686	2344	middle	1990	oceanic
CC5	Bonin	Po506	0.789062	8.696	2344	middle	1990	oceanic
CC6	Bonin	Po016	0.58	3.756	2344	middle	1990	oceanic
CC6	Bonin	Po017	0.38125	3.588	2344	middle	1990	oceanic
CC6	Bonin	Po182	0.785	5.686	2344	middle	1990	oceanic
CC6	Bonin	Po267	0.626039	3.509	2344	middle	1990	oceanic
CC6	Bonin	Po352	0.22875	3.013	2344	middle	1990	oceanic
CC6	Bonin	Po419	0.26875	3.141	2344	middle	1990	oceanic
CC6	Bonin	Po564	0.76875	7.332	2344	middle	1990	oceanic
CC6	Bonin	Po587	0.63125	4.422	2344	middle	1990	oceanic
CC6	Bonin	Po116	0.75625	5.936	2344	middle	1990	oceanic
CC6	Bonin	Po188	0.48125	4.503	2344	middle	1990	oceanic
CC6	Bonin	Po506	0.72625	7.236	2344	middle	1990	oceanic
CC7	Bonin	Po016	0.62934	4.393	2344	middle	1990	oceanic
CC7	Bonin	Po017	0.500868	3.357	2344	middle	1990	oceanic
CC7	Bonin	Po182	0.789931	5.646	2344	middle	1990	oceanic
CC7	Bonin	Po267	0.641493	3.408	2344	middle	1990	oceanic
CC7	Bonin	Po352	0.0798611	1.665	2344	middle	1990	oceanic
CC7	Bonin	Po419	0.157986	2.667	2344	middle	1990	oceanic
CC7	Bonin	Po564	0.744792	5.049	2344	middle	1990	oceanic
CC7	Bonin	Po587	0.642361	3.864	2344	middle	1990	oceanic
CC7	Bonin	Po116	0.697049	3.81	2344	middle	1990	oceanic
CC7	Bonin	Po188	0.694444	7.233	2344	middle	1990	oceanic
CC7	Bonin	Po506	0.797743	8.724	2344	middle	1990	oceanic
CC8	Bonin	Po016	0.63	4.233	2344	middle	1990	oceanic
CC8	Bonin	Po017	0.562358	3.867	2344	middle	1990	oceanic
CC8	Bonin	Po182	0.717687	6.094	2344	middle	1990	oceanic
CC8	Bonin	Po267	0.696145	4.856	2344	middle	1990	oceanic
CC8	Bonin	Po352	0.0464853	1.476	2344	middle	1990	oceanic
CC8	Bonin	Po419	0.217687	2.818	2344	middle	1990	oceanic
CC8	Bonin	Po564	0.751701	5.418	2344	middle	1990	oceanic
CC8	Bonin	Po587	0.475057	2.979	2344	middle	1990	oceanic
CC8	Bonin	Po116	0.763039	4.856	2344	middle	1990	oceanic
CC8	Bonin	Po188	0.438776	4.705	2344	middle	1990	oceanic
CC8	Bonin	Po506	0.769841	8.176	2344	middle	1990	oceanic
HHa1	Bonin	Po016	0.536862	3.657	1988	middle	1990	oceanic
HHa1	Bonin	Po017	0.646503	3.857	1988	middle	1990	oceanic
HHa1	Bonin	Po182	0.689981	5.217	1988	middle	1990	oceanic
HHa1	Bonin	Po267	0.545369	4.028	1988	middle	1990	oceanic
HHa1	Bonin	Po352	0.365784	3.239	1988	middle	1990	oceanic
HHa1	Bonin	Po419	0.231569	2.387	1988	middle	1990	oceanic
HHa1	Bonin	Po564	0.766541	5.964	1988	middle	1990	oceanic
HHa1	Bonin	Po587	0.331758	2.804	1988	middle	1990	oceanic
HHa1	Bonin	Po116	0.756144	4.81	1988	middle	1990	oceanic
HHa1	Bonin	Po188	0.701323	4.692	1988	middle	1990	oceanic
HHa1	Bonin	Po506	0.86862	9.241	1988	middle	1990	oceanic
HHa2	Bonin	Po016	0.588847	3.594	1988	middle	1990	oceanic
HHa2	Bonin	Po017	0.590737	2.952	1988	middle	1990	oceanic
HHa2	Bonin	Po182	0.583176	4.68	1988	middle	1990	oceanic
HHa2	Bonin	Po267	0.514178	4.247	1988	middle	1990	oceanic
HHa2	Bonin	Po352	0.267486	2.638	1988	middle	1990	oceanic
HHa2	Bonin	Po419	0.44707	2.869	1988	middle	1990	oceanic
HHa2	Bonin	Po564	0.627599	4.53	1988	middle	1990	oceanic
HHa2	Bonin	Po587	0.604915	2.994	1988	middle	1990	oceanic
HHa2	Bonin	Po116	0.704159	3.829	1988	middle	1990	oceanic
HHa2	Bonin	Po188	0.685255	5.476	1988	middle	1990	oceanic
HHa2	Bonin	Po506	0.798677	7.928	1988	middle	1990	oceanic
HHa3	Bonin	Po016	0.541588	2.87	1988	middle	1990	oceanic
HHa3	Bonin	Po017	0.612476	2.998	1988	middle	1990	oceanic
HHa3	Bonin	Po182	0.60775	5.079	1988	middle	1990	oceanic
HHa3	Bonin	Po267	0.528355	3.775	1988	middle	1990	oceanic
HHa3	Bonin	Po352	0.506616	3.768	1988	middle	1990	oceanic
HHa3	Bonin	Po419	0.340265	1.999	1988	middle	1990	oceanic
HHa3	Bonin	Po564	0.724008	4.775	1988	middle	1990	oceanic
HHa3	Bonin	Po587	0.390359	2.896	1988	middle	1990	oceanic
HHa3	Bonin	Po116	0.708678	4.301	1988	middle	1990	oceanic
HHa3	Bonin	Po188	0.597353	3.99	1988	middle	1990	oceanic
HHa3	Bonin	Po506	0.911153	11.362	1988	middle	1990	oceanic
HHa4	Bonin	Po016	0.67125	4.246	1988	middle	1990	oceanic
HHa4	Bonin	Po017	0.505	2.947	1988	middle	1990	oceanic
HHa4	Bonin	Po182	0.79	6.606	1988	middle	1990	oceanic
HHa4	Bonin	Po267	0.61125	3.99	1988	middle	1990	oceanic
HHa4	Bonin	Po352	0.265	2.703	1988	middle	1990	oceanic
HHa4	Bonin	Po419	0.375	2	1988	middle	1990	oceanic
HHa4	Bonin	Po564	0.77125	5.985	1988	middle	1990	oceanic
HHa4	Bonin	Po587	0.465	2.98	1988	middle	1990	oceanic
HHa4	Bonin	Po116	0.70125	4.256	1988	middle	1990	oceanic
HHa4	Bonin	Po188	0.7675	7.654	1988	middle	1990	oceanic
HHa4	Bonin	Po506	0.895	10.009	1988	middle	1990	oceanic
HHa5	Bonin	Po016	0.6208	4.081	1988	middle	1990	oceanic
HHa5	Bonin	Po017	0.6016	3.333	1988	middle	1990	oceanic
HHa5	Bonin	Po182	0.68	4.312	1988	middle	1990	oceanic
HHa5	Bonin	Po267	0.4696	3.352	1988	middle	1990	oceanic
HHa5	Bonin	Po352	0.3384	3.025	1988	middle	1990	oceanic
HHa5	Bonin	Po419	0.4952	2.4	1988	middle	1990	oceanic
HHa5	Bonin	Po564	0.7888	6.013	1988	middle	1990	oceanic
HHa5	Bonin	Po587	0.4984	2.645	1988	middle	1990	oceanic
HHa5	Bonin	Po116	0.7464	4.388	1988	middle	1990	oceanic
HHa5	Bonin	Po188	0.7448	6.089	1988	middle	1990	oceanic
HHa5	Bonin	Po506	0.8608	8.542	1988	middle	1990	oceanic
HMu	Bonin	Po016	0.635	4.703	138	middle	1990	oceanic
HMu	Bonin	Po017	0.45375	2.884	138	middle	1990	oceanic
HMu	Bonin	Po182	0.779778	4.951	138	middle	1990	oceanic
HMu	Bonin	Po267	0.60125	2.976	138	middle	1990	oceanic
HMu	Bonin	Po352	0.22375	2.447	138	middle	1990	oceanic
HMu	Bonin	Po419	0.53625	3	138	middle	1990	oceanic
HMu	Bonin	Po564	0.7675	5.731	138	middle	1990	oceanic
HMu	Bonin	Po587	0.43375	2.5	138	middle	1990	oceanic
HMu	Bonin	Po116	0.8241	7.081	138	middle	1990	oceanic
HMu	Bonin	Po188	0.6425	4.641	138	middle	1990	oceanic
HMu	Bonin	Po506	0.8975	10.875	138	middle	1990	oceanic
HI	Bonin	Po016	0.6	6	123	middle	1990	oceanic
HI	Bonin	Po017	0.455	2	123	middle	1990	oceanic
HI	Bonin	Po182	0.575	4	123	middle	1990	oceanic
HI	Bonin	Po267	0.685	4	123	middle	1990	oceanic
HI	Bonin	Po352	0.185	3	123	middle	1990	oceanic
HI	Bonin	Po419	0.485	3	123	middle	1990	oceanic
HI	Bonin	Po564	0.595	4	123	middle	1990	oceanic
HI	Bonin	Po587	0.445	3	123	middle	1990	oceanic
HI	Bonin	Po116	0.71	5	123	middle	1990	oceanic
HI	Bonin	Po188	0.675	5	123	middle	1990	oceanic
HI	Bonin	Po506	0.81	9	123	middle	1990	oceanic
HMe	Bonin	Po016	0.663516	4.901	87	middle	1990	oceanic
HMe	Bonin	Po017	0.467864	2.435	87	middle	1990	oceanic
HMe	Bonin	Po182	0.735537	4.827	87	middle	1990	oceanic
HMe	Bonin	Po267	0.63138	3.432	87	middle	1990	oceanic
HMe	Bonin	Po352	0.39414	3.36	87	middle	1990	oceanic
HMe	Bonin	Po419	0.481096	2.87	87	middle	1990	oceanic
HMe	Bonin	Po564	0.808129	6.37	87	middle	1990	oceanic
HMe	Bonin	Po587	0.456522	3.713	87	middle	1990	oceanic
HMe	Bonin	Po116	0.530246	4.49	87	middle	1990	oceanic
HMe	Bonin	Po188	0.487713	4.664	87	middle	1990	oceanic
HMe	Bonin	Po506	0.850662	8.355	87	middle	1990	oceanic
VM	volcano	Po016	0.619184	2.983	354	young	2010	oceanic
VM	volcano	Po017	0.284082	1.989	354	young	2010	oceanic
VM	volcano	Po182	0.184082	2.318	354	young	2010	oceanic
VM	volcano	Po267	0.382041	1.999	354	young	2010	oceanic
VM	volcano	Po352	0.682093	3.96	354	young	2010	oceanic
VM	volcano	Po419	0.42	2	354	young	2010	oceanic
VM	volcano	Po564	0.641633	3.282	354	young	2010	oceanic
VM	volcano	Po587	0.520408	2.971	354	young	2010	oceanic
VM	volcano	Po116	0.54109	2.836	354	young	2010	oceanic
VM	volcano	Po188	0.650206	5.567	354	young	2010	oceanic
VM	volcano	Po506	0.669983	5.003	354	young	2010	oceanic
DK	daito	Po016	0.695266	4.334	1194	middle	1050	oceanic
DK	daito	Po017	0.110207	2.011	1194	middle	1050	oceanic
DK	daito	Po182	0.723373	4.635	1194	middle	1050	oceanic
DK	daito	Po267	0.688609	3.948	1194	middle	1050	oceanic
DK	daito	Po352	0.656065	4.116	1194	middle	1050	oceanic
DK	daito	Po419	0.392734	3.506	1194	middle	1050	oceanic
DK	daito	Po564	0.60355	5.171	1194	middle	1050	oceanic
DK	daito	Po587	0.573225	2.923	1194	middle	1050	oceanic
DK	daito	Po116	0.747781	5.218	1194	middle	1050	oceanic
DK	daito	Po188	0.773669	7.777	1194	middle	1050	oceanic
DK	daito	Po506	0.553994	3.011	1194	middle	1050	oceanic
DM	daito	Po016	0.199433	2.515	3057	middle	1050	oceanic
DM	daito	Po017	0	1	3057	middle	1050	oceanic
DM	daito	Po182	0.506616	2.686	3057	middle	1050	oceanic
DM	daito	Po267	0.424386	3.362	3057	middle	1050	oceanic
DM	daito	Po352	0.55104	2.952	3057	middle	1050	oceanic
DM	daito	Po419	0.297052	3.55	3057	middle	1050	oceanic
DM	daito	Po564	0.768431	6.81	3057	middle	1050	oceanic
DM	daito	Po587	0.571834	3.81	3057	middle	1050	oceanic
DM	daito	Po116	0.7325	4.966	3057	middle	1050	oceanic
DM	daito	Po188	0.837429	7.555	3057	middle	1050	oceanic
DM	daito	Po506	0.657845	5.15	3057	middle	1050	oceanic
RIs	ryukyu	Po016	0.665816	4.835	22250	old	561	continental
RIs	ryukyu	Po017	0.316327	4.069	22250	old	561	continental
RIs	ryukyu	Po182	0.637755	5.28	22250	old	561	continental
RIs	ryukyu	Po267	0.760204	5.834	22250	old	561	continental
RIs	ryukyu	Po352	0.668367	4.425	22250	old	561	continental
RIs	ryukyu	Po419	0.540816	2.926	22250	old	561	continental
RIs	ryukyu	Po564	0.678571	5.783	22250	old	561	continental
RIs	ryukyu	Po587	0.696429	4.64	22250	old	561	continental
RIs	ryukyu	Po116	0.655612	4.902	22250	old	561	continental
RIs	ryukyu	Po188	0.767857	8.403	22250	old	561	continental
RIs	ryukyu	Po506	0.732143	7.031	22250	old	561	continental
RIr	ryukyu	Po016	0.764172	5.894	28930	old	450	continental
RIr	ryukyu	Po017	0.611111	4.671	28930	old	450	continental
RIr	ryukyu	Po182	0.831066	7.096	28930	old	450	continental
RIr	ryukyu	Po267	0.755102	5.616	28930	old	450	continental
RIr	ryukyu	Po352	0.730159	5.611	28930	old	450	continental
RIr	ryukyu	Po419	0.685941	4.207	28930	old	450	continental
RIr	ryukyu	Po564	0.701814	4.408	28930	old	450	continental
RIr	ryukyu	Po587	0.590703	3.598	28930	old	450	continental
RIr	ryukyu	Po116	0.633787	3.701	28930	old	450	continental
RIr	ryukyu	Po188	0.81746	9.862	28930	old	450	continental
RIr	ryukyu	Po506	0.811791	7.916	28930	old	450	continental
